# Supplementary material for: Transcriptome profiling of uterine leiomyosarcomas identifies a leiomyoma-like expression pattern that indicates better survival
Source: BJC Rep. 2025 Oct 29;3:76. doi: 10.1038/s44276-025-00190-x (PMC12572308; doi:10.1038/s44276-025-00190-x)
Supplement: Supplementary file 2 — Supplementary Information [file 44276_2025_190_MOESM2_ESM.xlsx]

## Sheet: Supplementary_table_1
Supplementary table 1. Clinical characteristics of the 56 uterine leiomyosarcoma patients.
	56 uterine leiomyosarcoma patients
Age at diagnosis (years)
median	58
range	28-81
Stage (I-IV)
I	37 (71%)
II	4 (8%)
III	7 (13%)
IV	4 (8%)
Sample origin
primary	50 (89%)
metastasis	6 (11%)
Primary tumor size (cm)
median	9
range	1,5-30
Relapse
yes	37 (66%)
no	19 (34%)
Follow-up time (months)
median	64.1
range	1.5-372
Patient status
NED	13 (23%)
AWD	4 (7%)
DOD	36 (64%)
Death	3 (6%)
Disease-specific survival time (months)
median	72.4
95% confidence interval	40.5 - 173
Molecular data (tumors)*
3'RNA sequencing cohort	51
Immunohistochemisrty cohort	56
Leiomyoma driver mutation (tumors)*
MED12 mutation	9 (16%)
HMGA2 overexpression	4 (7%)
FH-deficiency	2 (4%)
Wild-type	41 (73%)
Data are missing for stage (n = 4) and primary tumor size (n = 14).
*Each tumor corresponds to one patient.
NED, no evidence of disease; AWD, alive with disease; DOD, dead of disease.

## Sheet: Supplementary_table_2
Supplementary table 2. Uterine leiomyoma driver alterations in uterine leiomyosarcoma, uterine leiomyoma, and normal myometrium samples included in 3´RNA sequencing.
Sample ID	Tissue	MED12 status	HMGA2 overexpression	FH status (2SC)
1536_1_S1	Leiomyosarcoma	c.131G>A, (p.G44D)	NEG	NEG
1545_1_S1	Leiomyosarcoma	c.108_134del, p.(T37_F45del)	NEG	NEG
1556_1_S2	Leiomyosarcoma	c.107T>G, p.(L36R)	NEG	NEG
1561_1_S2	Leiomyosarcoma	c.131G>A, p.(G44D)	NEG	NEG
1564_1_S1	Leiomyosarcoma	c.146_166del, p.(P49_E55del)	NEG	NEG
1565_1_S1	Leiomyosarcoma	c.131G>A, p.(G44D)	NEG	NEG
1570_1_S2	Leiomyosarcoma	c.127_135del, p.(Q43_F45del)	NEG	NEG
1802_1_S1	Leiomyosarcoma	large deletion*	NEG	NEG
1563_1_S1	Leiomyosarcoma	wt	POS	NEG
1571_1_S2	Leiomyosarcoma	wt	POS	NEG
1980_1_S1	Leiomyosarcoma	wt	POS	NEG
1983_1_S1	Leiomyosarcoma	wt	POS	NEG
1540_1_S1	Leiomyosarcoma	wt	NEG	POS
1544_1_S1	Leiomyosarcoma	wt	NEG	POS
1063_4_S2	Leiomyosarcoma	wt	NEG	NEG
1071_4_S2	Leiomyosarcoma	wt	NEG	NEG
1436_1_S3	Leiomyosarcoma	wt	NEG	NEG
1437_1_S5	Leiomyosarcoma	wt	NEG	NEG
1456_6_S8	Leiomyosarcoma	wt	NEG	NEG
1525_1_S1	Leiomyosarcoma	wt	NEG	NEG
1527_1_S1	Leiomyosarcoma	wt	NEG	NEG
1528_1_S1	Leiomyosarcoma	wt	NEG	NEG
1529_1_S1	Leiomyosarcoma	wt	NEG	NEG
1531_1_S1	Leiomyosarcoma	wt	NEG	NEG
1533_1_S1	Leiomyosarcoma	wt	NEG	NEG
1535_1_S1	Leiomyosarcoma	wt	NEG	NEG
1537_1_S1	Leiomyosarcoma	wt	NEG	NEG
1538_1_S1	Leiomyosarcoma	wt	NEG	NEG
1539_1_S1	Leiomyosarcoma	wt	NEG	NEG
1542_1_S1	Leiomyosarcoma	wt	NEG	NEG
1543_1_S1	Leiomyosarcoma	wt	NEG	NEG
1546_1_S1	Leiomyosarcoma	wt	NEG	NEG
1547_1_S1	Leiomyosarcoma	wt	NEG	NEG
1548_1_S1	Leiomyosarcoma	wt	NEG	NEG
1549_1_S1	Leiomyosarcoma	wt	NEG	NEG
1551_1_S1	Leiomyosarcoma	wt	NEG	NEG
1553_1_S1	Leiomyosarcoma	wt	NEG	NEG
1554_1_S1	Leiomyosarcoma	wt	NEG	NEG
1555_1_S2	Leiomyosarcoma	wt	NEG	NEG
1557_1_S2	Leiomyosarcoma	wt	NEG	NEG
1558_1_S2	Leiomyosarcoma	wt	NEG	NEG
1560_1_S1	Leiomyosarcoma	wt	NEG	NEG
1566_1_S1	Leiomyosarcoma	wt	NEG	NEG
1567_1_S1	Leiomyosarcoma	wt	NEG	NEG
1568_1_S1	Leiomyosarcoma	wt	NEG	NEG
1569_1_S1	Leiomyosarcoma	wt	NEG	NEG
1572_1_S1	Leiomyosarcoma	wt	NEG	NEG
1799_1_S1	Leiomyosarcoma	wt	NEG	NEG
1800_1_S1	Leiomyosarcoma	wt	NEG	NEG
1982_1_S1	Leiomyosarcoma	wt	NEG	NEG
2138_4_S4	Leiomyosarcoma	wt	NEG	NEG
1386_1_S1	Leiomyoma	c.100-22_102del	NEG	NEG
1416_1_S1	Leiomyoma	c.107T>G, p.(L36R)	NEG	NEG
1380_1_S1	Leiomyoma	c.117_134del, p.(L39_G44del)	NEG	NEG
1414_1_S1	Leiomyoma	c.122T>A, p.(V41E)	NEG	NEG
1231_1_S1	Leiomyoma	c.126_134del, p.(K42_F45delinsN)	NEG	NEG
1132_1_S2	Leiomyoma	c.130G>A, p.(G44S)	NEG	NEG
1234_1_S1	Leiomyoma	c.130G>T, p.(G44C)	NEG	NEG
1391_1_S1	Leiomyoma	c.130G>T, p.(G44C)	NEG	NEG
1378_1_S1	Leiomyoma	c.131G>A, p.(G44D)	NEG	NEG
1381_1_S1	Leiomyoma	c.131G>A, p.(G44D)	NEG	NEG
1384_1_S1	Leiomyoma	c.131G>A, p.(G44D)	NEG	NEG
1330_1_S1	Leiomyoma	c.131G>A, p.(G44D)	NEG	NEG
1355_1_S1	Leiomyoma	c.131G>C, p.(G44A)	NEG	NEG
1253_1_S1	Leiomyoma	wt	POS	NEG
1305_1_S1	Leiomyoma	wt	POS	NEG
1047_3_S4	Leiomyoma	wt	POS	NEG
1314_1_S1	Leiomyoma	wt	POS	NEG
1376_1_S1	Leiomyoma	wt	POS	NEG
1387_1_S1	Leiomyoma	wt	POS	NEG
1388_1_S1	Leiomyoma	wt	POS	NEG
1389_1_S1	Leiomyoma	wt	POS	NEG
1392_1_S1	Leiomyoma	wt	POS	NEG
1393_1_S1	Leiomyoma	wt	POS	NEG
1402_1_S1	Leiomyoma	wt	POS	NEG
1407_1_S1	Leiomyoma	wt	POS	NEG
1408_1_S1	Leiomyoma	wt	POS	NEG
1329_1_S1	Leiomyoma	wt	POS	NEG
1350_1_S1	Leiomyoma	wt	POS	NEG
1267_1_S1	Leiomyoma	wt	NEG	POS
1247_1_S1	Leiomyoma	wt	NEG	POS
1317_1_S1	Leiomyoma	wt	NEG	POS
1266_1_S1	Leiomyoma	wt	NEG	POS
1921_1_S3	Leiomyoma	wt	NEG	POS
1640_1_S1	Leiomyoma	wt	NEG	POS
1671_1_S1	Leiomyoma	wt	NEG	POS
1691_1_S1	Leiomyoma	wt	NEG	POS
1694_1_S1	Leiomyoma	wt	NEG	POS
1713_1_S1	Leiomyoma	wt	NEG	POS
1719_1_S1	Leiomyoma	wt	NEG	POS
1506_1_S1	Leiomyoma	wt	NEG	POS
1343_1_S1	Leiomyoma	wt	NEG	POS
1332_1_S1	Leiomyoma	wt	NEG	POS
1323_1_S1	Leiomyoma	wt	NEG	POS
1369_1_S1	Leiomyoma	wt	NEG	POS
1790_2_S10	Myometrium	NA	NA	NA
1574_1_S1	Myometrium	NA	NA	NA
1575_1_S1	Myometrium	NA	NA	NA
1576_1_S1	Myometrium	NA	NA	NA
1577_1_S1	Myometrium	NA	NA	NA
*Different sized bands on gel electrophoresis.

## Sheet: Supplementary_table_3
Supplementary table 3. Differentially expressed genes in uterine leiomyosarcomas compared to uterine leiomyomas and normal myometrium.
Ensembl ID	Gene symbol	Gene description	Fold change	FDR-adjusted P-value
ENSG00000117724	CENPF	centromere protein F [Source:HGNC Symbol;Acc:HGNC:1857]	16.9135	1.2e-55
ENSG00000088325	TPX2	TPX2 microtubule nucleation factor [Source:HGNC Symbol;Acc:HGNC:1249]	21.2649	1.3e-54
ENSG00000066279	ASPM	assembly factor for spindle microtubules [Source:HGNC Symbol;Acc:HGNC:19048]	21.5154	1.2e-52
ENSG00000138778	CENPE	centromere protein E [Source:HGNC Symbol;Acc:HGNC:1856]	10.9374	3.4e-50
ENSG00000137804	NUSAP1	nucleolar and spindle associated protein 1 [Source:HGNC Symbol;Acc:HGNC:18538]	12.8786	7.7e-48
ENSG00000198901	PRC1	protein regulator of cytokinesis 1 [Source:HGNC Symbol;Acc:HGNC:9341]	12.3805	2.8e-47
ENSG00000140525	FANCI	FA complementation group I [Source:HGNC Symbol;Acc:HGNC:25568]	8.15113	6.2e-47
ENSG00000109805	NCAPG	non-SMC condensin I complex subunit G [Source:HGNC Symbol;Acc:HGNC:24304]	18.3613	3.5e-44
ENSG00000118193	KIF14	kinesin family member 14 [Source:HGNC Symbol;Acc:HGNC:19181]	18.5468	5.5e-42
ENSG00000131747	TOP2A	DNA topoisomerase II alpha [Source:HGNC Symbol;Acc:HGNC:11989]	18.7121	1.6e-41
ENSG00000089685	BIRC5	baculoviral IAP repeat containing 5 [Source:HGNC Symbol;Acc:HGNC:593]	24.6942	2.8e-41
ENSG00000175063	UBE2C	ubiquitin conjugating enzyme E2 C [Source:HGNC Symbol;Acc:HGNC:15937]	13.578	7.1e-41
ENSG00000011426	ANLN	anillin, actin binding protein [Source:HGNC Symbol;Acc:HGNC:14082]	17.6427	8.3e-40
ENSG00000169607	CKAP2L	cytoskeleton associated protein 2 like [Source:HGNC Symbol;Acc:HGNC:26877]	20.5177	1.6e-39
ENSG00000186185	KIF18B	kinesin family member 18B [Source:HGNC Symbol;Acc:HGNC:27102]	22.9863	2.8e-38
ENSG00000137812	KNL1	kinetochore scaffold 1 [Source:HGNC Symbol;Acc:HGNC:24054]	13.1219	3.4e-38
ENSG00000137807	KIF23	kinesin family member 23 [Source:HGNC Symbol;Acc:HGNC:6392]	9.08383	2.1e-37
ENSG00000090889	KIF4A	kinesin family member 4A [Source:HGNC Symbol;Acc:HGNC:13339]	21.508	2.2e-37
ENSG00000156802	ATAD2	ATPase family AAA domain containing 2 [Source:HGNC Symbol;Acc:HGNC:30123]	5.52471	2.6e-37
ENSG00000164109	MAD2L1	mitotic arrest deficient 2 like 1 [Source:HGNC Symbol;Acc:HGNC:6763]	12.7383	6e-37
ENSG00000106462	EZH2	enhancer of zeste 2 polycomb repressive complex 2 subunit [Source:HGNC Symbol;Acc:HGNC:3527]	7.33298	6.8e-37
ENSG00000170312	CDK1	cyclin dependent kinase 1 [Source:HGNC Symbol;Acc:HGNC:1722]	9.15399	7.3e-37
ENSG00000138160	KIF11	kinesin family member 11 [Source:HGNC Symbol;Acc:HGNC:6388]	8.4761	9e-37
ENSG00000114346	ECT2	epithelial cell transforming 2 [Source:HGNC Symbol;Acc:HGNC:3155]	7.90793	1.9e-36
ENSG00000148773	MKI67	marker of proliferation Ki-67 [Source:HGNC Symbol;Acc:HGNC:7107]	14.0529	1.9e-36
ENSG00000123219	CENPK	centromere protein K [Source:HGNC Symbol;Acc:HGNC:29479]	9.10021	3.2e-36
ENSG00000145386	CCNA2	cyclin A2 [Source:HGNC Symbol;Acc:HGNC:1578]	6.20788	1.2e-35
ENSG00000157456	CCNB2	cyclin B2 [Source:HGNC Symbol;Acc:HGNC:1580]	17.715	2.5e-35
ENSG00000139354	GAS2L3	growth arrest specific 2 like 3 [Source:HGNC Symbol;Acc:HGNC:27475]	5.85513	3.3e-35
ENSG00000024526	DEPDC1	DEP domain containing 1 [Source:HGNC Symbol;Acc:HGNC:22949]	23.6604	1.4e-34
ENSG00000113368	LMNB1	lamin B1 [Source:HGNC Symbol;Acc:HGNC:6637]	10.4122	1.7e-34
ENSG00000068489	PRR11	proline rich 11 [Source:HGNC Symbol;Acc:HGNC:25619]	8.23575	1.8e-34
ENSG00000134057	CCNB1	cyclin B1 [Source:HGNC Symbol;Acc:HGNC:1579]	8.74465	3.7e-34
ENSG00000129810	SGO1	shugoshin 1 [Source:HGNC Symbol;Acc:HGNC:25088]	17.8704	4.3e-34
ENSG00000111206	FOXM1	forkhead box M1 [Source:HGNC Symbol;Acc:HGNC:3818]	20.5533	2.7e-33
ENSG00000097046	CDC7	cell division cycle 7 [Source:HGNC Symbol;Acc:HGNC:1745]	7.61741	3.2e-33
ENSG00000163808	KIF15	kinesin family member 15 [Source:HGNC Symbol;Acc:HGNC:17273]	10.1739	4.4e-33
ENSG00000076382	SPAG5	sperm associated antigen 5 [Source:HGNC Symbol;Acc:HGNC:13452]	8.73374	6.4e-33
ENSG00000136824	SMC2	structural maintenance of chromosomes 2 [Source:HGNC Symbol;Acc:HGNC:14011]	3.14727	1.1e-32
ENSG00000126787	DLGAP5	DLG associated protein 5 [Source:HGNC Symbol;Acc:HGNC:16864]	17.2318	2e-32
ENSG00000143228	NUF2	NUF2 component of NDC80 kinetochore complex [Source:HGNC Symbol;Acc:HGNC:14621]	12.6345	3.4e-32
ENSG00000163535	SGO2	shugoshin 2 [Source:HGNC Symbol;Acc:HGNC:30812]	5.15724	5e-32
ENSG00000123485	HJURP	Holliday junction recognition protein [Source:HGNC Symbol;Acc:HGNC:25444]	13.1912	7.3e-32
ENSG00000156970	BUB1B	BUB1 mitotic checkpoint serine/threonine kinase B [Source:HGNC Symbol;Acc:HGNC:1149]	13.5254	8.3e-32
ENSG00000183856	IQGAP3	IQ motif containing GTPase activating protein 3 [Source:HGNC Symbol;Acc:HGNC:20669]	13.8893	1e-31
ENSG00000092470	WDR76	WD repeat domain 76 [Source:HGNC Symbol;Acc:HGNC:25773]	5.93727	1.1e-31
ENSG00000092853	CLSPN	claspin [Source:HGNC Symbol;Acc:HGNC:19715]	12.1333	2.7e-31
ENSG00000175305	CCNE2	cyclin E2 [Source:HGNC Symbol;Acc:HGNC:1590]	16.7072	2.7e-31
ENSG00000164611	PTTG1	PTTG1 regulator of sister chromatid separation, securin [Source:HGNC Symbol;Acc:HGNC:9690]	13.9124	3.7e-31
ENSG00000138180	CEP55	centrosomal protein 55 [Source:HGNC Symbol;Acc:HGNC:1161]	13.0837	5.8e-31
ENSG00000072571	HMMR	hyaluronan mediated motility receptor [Source:HGNC Symbol;Acc:HGNC:5012]	17.0429	6.6e-31
ENSG00000169679	BUB1	BUB1 mitotic checkpoint serine/threonine kinase [Source:HGNC Symbol;Acc:HGNC:1148]	9.97074	7.5e-31
ENSG00000122966	CIT	citron rho-interacting serine/threonine kinase [Source:HGNC Symbol;Acc:HGNC:1985]	5.5643	1.4e-30
ENSG00000134690	CDCA8	cell division cycle associated 8 [Source:HGNC Symbol;Acc:HGNC:14629]	12.047	5.3e-30
ENSG00000112742	TTK	TTK protein kinase [Source:HGNC Symbol;Acc:HGNC:12401]	12.3385	7.3e-30
ENSG00000184661	CDCA2	cell division cycle associated 2 [Source:HGNC Symbol;Acc:HGNC:14623]	16.8982	1.1e-29
ENSG00000142945	KIF2C	kinesin family member 2C [Source:HGNC Symbol;Acc:HGNC:6393]	13.68	1.1e-29
ENSG00000104738	MCM4	minichromosome maintenance complex component 4 [Source:HGNC Symbol;Acc:HGNC:6947]	4.87601	2.3e-29
ENSG00000123473	STIL	STIL centriolar assembly protein [Source:HGNC Symbol;Acc:HGNC:10879]	8.44033	9.4e-29
ENSG00000170540	ARL6IP1	ADP ribosylation factor like GTPase 6 interacting protein 1 [Source:HGNC Symbol;Acc:HGNC:697]	2.94364	9.4e-29
ENSG00000198826	ARHGAP11A	Rho GTPase activating protein 11A [Source:HGNC Symbol;Acc:HGNC:15783]	8.60992	1e-28
ENSG00000197299	BLM	BLM RecQ like helicase [Source:HGNC Symbol;Acc:HGNC:1058]	8.25347	1e-28
ENSG00000111665	CDCA3	cell division cycle associated 3 [Source:HGNC Symbol;Acc:HGNC:14624]	10.3905	1.5e-28
ENSG00000198554	WDHD1	WD repeat and HMG-box DNA binding protein 1 [Source:HGNC Symbol;Acc:HGNC:23170]	4.07528	1.5e-28
ENSG00000075218	GTSE1	G2 and S-phase expressed 1 [Source:HGNC Symbol;Acc:HGNC:13698]	7.32485	1.7e-28
ENSG00000100526	CDKN3	cyclin dependent kinase inhibitor 3 [Source:HGNC Symbol;Acc:HGNC:1791]	13.6743	2.1e-28
ENSG00000146670	CDCA5	cell division cycle associated 5 [Source:HGNC Symbol;Acc:HGNC:14626]	9.33015	2.1e-28
ENSG00000253729	PRKDC	protein kinase, DNA-activated, catalytic subunit [Source:HGNC Symbol;Acc:HGNC:9413]	2.27521	3.2e-28
ENSG00000165891	E2F7	E2F transcription factor 7 [Source:HGNC Symbol;Acc:HGNC:23820]	23.5916	3.9e-28
ENSG00000111602	TIMELESS	timeless circadian regulator [Source:HGNC Symbol;Acc:HGNC:11813]	3.22277	4.3e-28
ENSG00000162063	CCNF	cyclin F [Source:HGNC Symbol;Acc:HGNC:1591]	6.34931	6.8e-28
ENSG00000167670	CHAF1A	chromatin assembly factor 1 subunit A [Source:HGNC Symbol;Acc:HGNC:1910]	4.18695	7.7e-28
ENSG00000138182	KIF20B	kinesin family member 20B [Source:HGNC Symbol;Acc:HGNC:7212]	3.79605	1.2e-27
ENSG00000136108	CKAP2	cytoskeleton associated protein 2 [Source:HGNC Symbol;Acc:HGNC:1990]	4.66799	1.6e-27
ENSG00000105011	ASF1B	anti-silencing function 1B histone chaperone [Source:HGNC Symbol;Acc:HGNC:20996]	14.0354	1.7e-27
ENSG00000165304	MELK	maternal embryonic leucine zipper kinase [Source:HGNC Symbol;Acc:HGNC:16870]	14.9265	1.7e-27
ENSG00000151725	CENPU	centromere protein U [Source:HGNC Symbol;Acc:HGNC:21348]	8.00388	2.3e-27
ENSG00000080839	RBL1	RB transcriptional corepressor like 1 [Source:HGNC Symbol;Acc:HGNC:9893]	3.16499	2.9e-27
ENSG00000154839	SKA1	spindle and kinetochore associated complex subunit 1 [Source:HGNC Symbol;Acc:HGNC:28109]	13.2104	3e-27
ENSG00000119969	HELLS	helicase, lymphoid specific [Source:HGNC Symbol;Acc:HGNC:4861]	3.80395	3.4e-27
ENSG00000240498	CDKN2B-AS1	CDKN2B antisense RNA 1 [Source:HGNC Symbol;Acc:HGNC:34341]	17.9611	3.6e-27
ENSG00000127564	PKMYT1	protein kinase, membrane associated tyrosine/threonine 1 [Source:HGNC Symbol;Acc:HGNC:29650]	10.1605	3.9e-27
ENSG00000139734	DIAPH3	diaphanous related formin 3 [Source:HGNC Symbol;Acc:HGNC:15480]	10.9079	8.7e-27
ENSG00000113810	SMC4	structural maintenance of chromosomes 4 [Source:HGNC Symbol;Acc:HGNC:14013]	3.80818	1.8e-26
ENSG00000184445	KNTC1	kinetochore associated 1 [Source:HGNC Symbol;Acc:HGNC:17255]	3.47979	1.9e-26
ENSG00000136492	BRIP1	BRCA1 interacting helicase 1 [Source:HGNC Symbol;Acc:HGNC:20473]	11.1944	1.9e-26
ENSG00000121621	KIF18A	kinesin family member 18A [Source:HGNC Symbol;Acc:HGNC:29441]	11.6084	1.9e-26
ENSG00000175643	RMI2	RecQ mediated genome instability 2 [Source:HGNC Symbol;Acc:HGNC:28349]	9.24773	2.6e-26
ENSG00000169213	RAB3B	RAB3B, member RAS oncogene family [Source:HGNC Symbol;Acc:HGNC:9778]	22.8988	2.9e-26
ENSG00000166803	PCLAF	PCNA clamp associated factor [Source:HGNC Symbol;Acc:HGNC:28961]	9.43485	2.9e-26
ENSG00000165244	ZNF367	zinc finger protein 367 [Source:HGNC Symbol;Acc:HGNC:18320]	8.12856	3.5e-26
ENSG00000051341	POLQ	DNA polymerase theta [Source:HGNC Symbol;Acc:HGNC:9186]	13.1546	4e-26
ENSG00000185697	MYBL1	MYB proto-oncogene like 1 [Source:HGNC Symbol;Acc:HGNC:7547]	7.99113	4.3e-26
ENSG00000109685	NSD2	nuclear receptor binding SET domain protein 2 [Source:HGNC Symbol;Acc:HGNC:12766]	3.20406	4.6e-26
ENSG00000146918	NCAPG2	non-SMC condensin II complex subunit G2 [Source:HGNC Symbol;Acc:HGNC:21904]	4.53751	6.2e-26
ENSG00000168078	PBK	PDZ binding kinase [Source:HGNC Symbol;Acc:HGNC:18282]	13.871	1.1e-25
ENSG00000117650	NEK2	NIMA related kinase 2 [Source:HGNC Symbol;Acc:HGNC:7745]	15.4646	1.1e-25
ENSG00000123080	CDKN2C	cyclin dependent kinase inhibitor 2C [Source:HGNC Symbol;Acc:HGNC:1789]	7.92164	1.5e-25
ENSG00000132182	NUP210	nucleoporin 210 [Source:HGNC Symbol;Acc:HGNC:30052]	11.4899	2.1e-25
ENSG00000137563	GGH	gamma-glutamyl hydrolase [Source:HGNC Symbol;Acc:HGNC:4248]	5.80824	2.3e-25
ENSG00000013810	TACC3	transforming acidic coiled-coil containing protein 3 [Source:HGNC Symbol;Acc:HGNC:11524]	6.3718	2.7e-25
ENSG00000139618	BRCA2	BRCA2 DNA repair associated [Source:HGNC Symbol;Acc:HGNC:1101]	4.72102	3e-25
ENSG00000072501	SMC1A	structural maintenance of chromosomes 1A [Source:HGNC Symbol;Acc:HGNC:11111]	2.11286	4.7e-25
ENSG00000165480	SKA3	spindle and kinetochore associated complex subunit 3 [Source:HGNC Symbol;Acc:HGNC:20262]	10.8401	7.2e-25
ENSG00000122483	CCDC18	coiled-coil domain containing 18 [Source:HGNC Symbol;Acc:HGNC:30370]	3.58184	8.8e-25
ENSG00000094916	CBX5	chromobox 5 [Source:HGNC Symbol;Acc:HGNC:1555]	2.22299	1.1e-24
ENSG00000176208	ATAD5	ATPase family AAA domain containing 5 [Source:HGNC Symbol;Acc:HGNC:25752]	3.73601	2.8e-24
ENSG00000112029	FBXO5	F-box protein 5 [Source:HGNC Symbol;Acc:HGNC:13584]	3.92556	4.9e-24
ENSG00000123975	CKS2	CDC28 protein kinase regulatory subunit 2 [Source:HGNC Symbol;Acc:HGNC:2000]	8.97679	5.1e-24
ENSG00000065328	MCM10	minichromosome maintenance 10 replication initiation factor [Source:HGNC Symbol;Acc:HGNC:18043]	9.29916	7e-24
ENSG00000143476	DTL	denticleless E3 ubiquitin protein ligase homolog [Source:HGNC Symbol;Acc:HGNC:30288]	8.01943	7.3e-24
ENSG00000163507	CIP2A	cellular inhibitor of PP2A [Source:HGNC Symbol;Acc:HGNC:29302]	3.3097	8e-24
ENSG00000162073	PAQR4	progestin and adipoQ receptor family member 4 [Source:HGNC Symbol;Acc:HGNC:26386]	8.0909	2.4e-23
ENSG00000135451	TROAP	trophinin associated protein [Source:HGNC Symbol;Acc:HGNC:12327]	11.3325	3e-23
ENSG00000149554	CHEK1	checkpoint kinase 1 [Source:HGNC Symbol;Acc:HGNC:1925]	4.59479	4.2e-23
ENSG00000156509	FBXO43	F-box protein 43 [Source:HGNC Symbol;Acc:HGNC:28521]	11.3656	5.8e-23
ENSG00000101057	MYBL2	MYB proto-oncogene like 2 [Source:HGNC Symbol;Acc:HGNC:7548]	16.8585	7.6e-23
ENSG00000149636	DSN1	DSN1 component of MIS12 kinetochore complex [Source:HGNC Symbol;Acc:HGNC:16165]	3.38276	7.7e-23
ENSG00000130816	DNMT1	DNA methyltransferase 1 [Source:HGNC Symbol;Acc:HGNC:2976]	2.39048	7.9e-23
ENSG00000117399	CDC20	cell division cycle 20 [Source:HGNC Symbol;Acc:HGNC:1723]	16.8211	8e-23
ENSG00000134291	TMEM106C	transmembrane protein 106C [Source:HGNC Symbol;Acc:HGNC:28775]	3.55241	8.2e-23
ENSG00000111247	RAD51AP1	RAD51 associated protein 1 [Source:HGNC Symbol;Acc:HGNC:16956]	7.99113	1.8e-22
ENSG00000100162	CENPM	centromere protein M [Source:HGNC Symbol;Acc:HGNC:18352]	9.10968	2.2e-22
ENSG00000189057	FAM111B	FAM111 trypsin like peptidase B [Source:HGNC Symbol;Acc:HGNC:24200]	12.9996	3.3e-22
ENSG00000129173	E2F8	E2F transcription factor 8 [Source:HGNC Symbol;Acc:HGNC:24727]	15.7099	4.1e-22
ENSG00000184357	H1-5	H1.5 linker histone, cluster member [Source:HGNC Symbol;Acc:HGNC:4719]	22.2649	4.8e-22
ENSG00000171848	RRM2	ribonucleotide reductase regulatory subunit M2 [Source:HGNC Symbol;Acc:HGNC:10452]	13.5507	5e-22
ENSG00000094804	CDC6	cell division cycle 6 [Source:HGNC Symbol;Acc:HGNC:1744]	6.5582	5.8e-22
ENSG00000100297	MCM5	minichromosome maintenance complex component 5 [Source:HGNC Symbol;Acc:HGNC:6948]	3.09921	6.8e-22
ENSG00000136928	GABBR2	gamma-aminobutyric acid type B receptor subunit 2 [Source:HGNC Symbol;Acc:HGNC:4507]	54.7923	8.3e-22
ENSG00000162607	USP1	ubiquitin specific peptidase 1 [Source:HGNC Symbol;Acc:HGNC:12607]	2.60991	9.3e-22
ENSG00000163950	SLBP	stem-loop binding protein [Source:HGNC Symbol;Acc:HGNC:10904]	2.58686	1.6e-21
ENSG00000144554	FANCD2	FA complementation group D2 [Source:HGNC Symbol;Acc:HGNC:3585]	4.20498	1.8e-21
ENSG00000012048	BRCA1	BRCA1 DNA repair associated [Source:HGNC Symbol;Acc:HGNC:1100]	3.41219	3.1e-21
ENSG00000137310	TCF19	transcription factor 19 [Source:HGNC Symbol;Acc:HGNC:11629]	5.30334	4.6e-21
ENSG00000167513	CDT1	chromatin licensing and DNA replication factor 1 [Source:HGNC Symbol;Acc:HGNC:24576]	8.63802	5e-21
ENSG00000206053	JPT2	Jupiter microtubule associated homolog 2 [Source:HGNC Symbol;Acc:HGNC:14137]	2.84061	6.9e-21
ENSG00000163781	TOPBP1	DNA topoisomerase II binding protein 1 [Source:HGNC Symbol;Acc:HGNC:17008]	2.34534	7e-21
ENSG00000248905	FMN1	formin 1 [Source:HGNC Symbol;Acc:HGNC:3768]	6.33393	7.5e-21
ENSG00000140451	PIF1	PIF1 5'-to-3' DNA helicase [Source:HGNC Symbol;Acc:HGNC:26220]	5.17443	8e-21
ENSG00000160957	RECQL4	RecQ like helicase 4 [Source:HGNC Symbol;Acc:HGNC:9949]	5.18808	8.7e-21
ENSG00000130695	CEP85	centrosomal protein 85 [Source:HGNC Symbol;Acc:HGNC:25309]	3.67234	9.9e-21
ENSG00000147889	CDKN2A	cyclin dependent kinase inhibitor 2A [Source:HGNC Symbol;Acc:HGNC:1787]	10.7027	1.5e-20
ENSG00000178966	RMI1	RecQ mediated genome instability 1 [Source:HGNC Symbol;Acc:HGNC:25764]	3.5164	1.5e-20
ENSG00000040275	SPDL1	spindle apparatus coiled-coil protein 1 [Source:HGNC Symbol;Acc:HGNC:26010]	3.17246	1.7e-20
ENSG00000171241	SHCBP1	SHC binding and spindle associated 1 [Source:HGNC Symbol;Acc:HGNC:29547]	7.91506	1.7e-20
ENSG00000104889	RNASEH2A	ribonuclease H2 subunit A [Source:HGNC Symbol;Acc:HGNC:18518]	4.3346	1.9e-20
ENSG00000121152	NCAPH	non-SMC condensin I complex subunit H [Source:HGNC Symbol;Acc:HGNC:1112]	11.987	1.9e-20
ENSG00000166851	PLK1	polo like kinase 1 [Source:HGNC Symbol;Acc:HGNC:9077]	6.14793	2e-20
ENSG00000087586	AURKA	aurora kinase A [Source:HGNC Symbol;Acc:HGNC:11393]	9.11094	2.1e-20
ENSG00000123374	CDK2	cyclin dependent kinase 2 [Source:HGNC Symbol;Acc:HGNC:1771]	2.44799	2.5e-20
ENSG00000065911	MTHFD2	methylenetetrahydrofolate dehydrogenase (NADP+ dependent) 2, methenyltetrahydrofolate cyclohydrolase [Source:HGNC Symbol;Acc:HGNC:7434]	3.81319	3.6e-20
ENSG00000171320	ESCO2	establishment of sister chromatid cohesion N-acetyltransferase 2 [Source:HGNC Symbol;Acc:HGNC:27230]	7.4127	7.5e-20
ENSG00000079616	KIF22	kinesin family member 22 [Source:HGNC Symbol;Acc:HGNC:6391]	2.93671	9.8e-20
ENSG00000131470	PSMC3IP	PSMC3 interacting protein [Source:HGNC Symbol;Acc:HGNC:17928]	3.54062	1.1e-19
ENSG00000161888	SPC24	SPC24 component of NDC80 kinetochore complex [Source:HGNC Symbol;Acc:HGNC:26913]	8.22548	1.3e-19
ENSG00000126778	SIX1	SIX homeobox 1 [Source:HGNC Symbol;Acc:HGNC:10887]	25.6912	1.4e-19
ENSG00000178999	AURKB	aurora kinase B [Source:HGNC Symbol;Acc:HGNC:11390]	13.8912	1.6e-19
ENSG00000173559	NABP1	nucleic acid binding protein 1 [Source:HGNC Symbol;Acc:HGNC:26232]	4.19305	1.8e-19
ENSG00000091651	ORC6	origin recognition complex subunit 6 [Source:HGNC Symbol;Acc:HGNC:17151]	4.98882	2.4e-19
ENSG00000186871	ERCC6L	ERCC excision repair 6 like, spindle assembly checkpoint helicase [Source:HGNC Symbol;Acc:HGNC:20794]	12.1906	2.6e-19
ENSG00000092820	EZR	ezrin [Source:HGNC Symbol;Acc:HGNC:12691]	3.73136	2.8e-19
ENSG00000140534	TICRR	TOPBP1 interacting checkpoint and replication regulator [Source:HGNC Symbol;Acc:HGNC:28704]	11.1564	3.5e-19
ENSG00000115163	CENPA	centromere protein A [Source:HGNC Symbol;Acc:HGNC:1851]	9.98318	3.6e-19
ENSG00000138587	MNS1	meiosis specific nuclear structural 1 [Source:HGNC Symbol;Acc:HGNC:29636]	2.82823	4e-19
ENSG00000152253	SPC25	SPC25 component of NDC80 kinetochore complex [Source:HGNC Symbol;Acc:HGNC:24031]	9.358	4.4e-19
ENSG00000033867	SLC4A7	solute carrier family 4 member 7 [Source:HGNC Symbol;Acc:HGNC:11033]	2.68124	4.6e-19
ENSG00000007372	PAX6	paired box 6 [Source:HGNC Symbol;Acc:HGNC:8620]	33.2389	7.9e-19
ENSG00000154920	EME1	essential meiotic structure-specific endonuclease 1 [Source:HGNC Symbol;Acc:HGNC:24965]	8.36984	1e-18
ENSG00000165795	NDRG2	NDRG family member 2 [Source:HGNC Symbol;Acc:HGNC:14460]	-2.99385	1.2e-18
ENSG00000196584	XRCC2	X-ray repair cross complementing 2 [Source:HGNC Symbol;Acc:HGNC:12829]	5.36545	1.3e-18
ENSG00000101003	GINS1	GINS complex subunit 1 [Source:HGNC Symbol;Acc:HGNC:28980]	6.51471	1.4e-18
ENSG00000113407	TARS1	threonyl-tRNA synthetase 1 [Source:HGNC Symbol;Acc:HGNC:11572]	2.14429	1.5e-18
ENSG00000143401	ANP32E	acidic nuclear phosphoprotein 32 family member E [Source:HGNC Symbol;Acc:HGNC:16673]	2.15801	1.9e-18
ENSG00000163947	ARHGEF3	Rho guanine nucleotide exchange factor 3 [Source:HGNC Symbol;Acc:HGNC:683]	-2.76197	2.4e-18
ENSG00000121579	NAA50	N-alpha-acetyltransferase 50, NatE catalytic subunit [Source:HGNC Symbol;Acc:HGNC:29533]	2.11521	2.5e-18
ENSG00000185480	PARPBP	PARP1 binding protein [Source:HGNC Symbol;Acc:HGNC:26074]	3.78292	3.6e-18
ENSG00000039523	RIPOR1	RHO family interacting cell polarization regulator 1 [Source:HGNC Symbol;Acc:HGNC:25836]	-2.0819	4.3e-18
ENSG00000131634	TMEM204	transmembrane protein 204 [Source:HGNC Symbol;Acc:HGNC:14158]	-3.38252	4.9e-18
ENSG00000103995	CEP152	centrosomal protein 152 [Source:HGNC Symbol;Acc:HGNC:29298]	3.01049	5e-18
ENSG00000120539	MASTL	microtubule associated serine/threonine kinase like [Source:HGNC Symbol;Acc:HGNC:19042]	2.56472	5e-18
ENSG00000182481	KPNA2	karyopherin subunit alpha 2 [Source:HGNC Symbol;Acc:HGNC:6395]	3.7858	5.2e-18
ENSG00000100749	VRK1	VRK serine/threonine kinase 1 [Source:HGNC Symbol;Acc:HGNC:12718]	2.50238	5.3e-18
ENSG00000080546	SESN1	sestrin 1 [Source:HGNC Symbol;Acc:HGNC:21595]	-2.47787	5.6e-18
ENSG00000263155	MYZAP	myocardial zonula adherens protein [Source:HGNC Symbol;Acc:HGNC:43444]	-5.96491	5.8e-18
ENSG00000117143	UAP1	UDP-N-acetylglucosamine pyrophosphorylase 1 [Source:HGNC Symbol;Acc:HGNC:12457]	2.55655	6.7e-18
ENSG00000121274	TENT4B	terminal nucleotidyltransferase 4B [Source:HGNC Symbol;Acc:HGNC:30758]	-2.06194	9.7e-18
ENSG00000068383	INPP5A	inositol polyphosphate-5-phosphatase A [Source:HGNC Symbol;Acc:HGNC:6076]	-2.41764	1.1e-17
ENSG00000142910	TINAGL1	tubulointerstitial nephritis antigen like 1 [Source:HGNC Symbol;Acc:HGNC:19168]	-4.88277	1.3e-17
ENSG00000101868	POLA1	DNA polymerase alpha 1, catalytic subunit [Source:HGNC Symbol;Acc:HGNC:9173]	2.90835	1.6e-17
ENSG00000129195	PIMREG	PICALM interacting mitotic regulator [Source:HGNC Symbol;Acc:HGNC:25483]	11.7094	1.7e-17
ENSG00000130208	APOC1	apolipoprotein C1 [Source:HGNC Symbol;Acc:HGNC:607]	11.2262	1.7e-17
ENSG00000154451	GBP5	guanylate binding protein 5 [Source:HGNC Symbol;Acc:HGNC:19895]	9.79537	1.7e-17
ENSG00000081059	TCF7	transcription factor 7 [Source:HGNC Symbol;Acc:HGNC:11639]	5.23431	1.8e-17
ENSG00000171729	TMEM51	transmembrane protein 51 [Source:HGNC Symbol;Acc:HGNC:25488]	3.65887	1.8e-17
ENSG00000107560	RAB11FIP2	RAB11 family interacting protein 2 [Source:HGNC Symbol;Acc:HGNC:29152]	-2.01922	2.1e-17
ENSG00000128245	YWHAH	tyrosine 3-monooxygenase/tryptophan 5-monooxygenase activation protein eta [Source:HGNC Symbol;Acc:HGNC:12853]	2.13672	2.2e-17
ENSG00000237649	KIFC1	kinesin family member C1 [Source:HGNC Symbol;Acc:HGNC:6389]	7.39526	2.9e-17
ENSG00000188153	COL4A5	collagen type IV alpha 5 chain [Source:HGNC Symbol;Acc:HGNC:2207]	-4.73446	4.3e-17
ENSG00000163491	NEK10	NIMA related kinase 10 [Source:HGNC Symbol;Acc:HGNC:18592]	6.97117	4.9e-17
ENSG00000071539	TRIP13	thyroid hormone receptor interactor 13 [Source:HGNC Symbol;Acc:HGNC:12307]	4.80854	5.2e-17
ENSG00000166881	NEMP1	nuclear envelope integral membrane protein 1 [Source:HGNC Symbol;Acc:HGNC:29001]	2.43176	5.8e-17
ENSG00000184588	PDE4B	phosphodiesterase 4B [Source:HGNC Symbol;Acc:HGNC:8781]	5.85634	6.1e-17
ENSG00000149548	CCDC15	coiled-coil domain containing 15 [Source:HGNC Symbol;Acc:HGNC:25798]	3.94849	6.5e-17
ENSG00000113231	PDE8B	phosphodiesterase 8B [Source:HGNC Symbol;Acc:HGNC:8794]	-4.9123	6.8e-17
ENSG00000172667	ZMAT3	zinc finger matrin-type 3 [Source:HGNC Symbol;Acc:HGNC:29983]	-2.58775	6.8e-17
ENSG00000112984	KIF20A	kinesin family member 20A [Source:HGNC Symbol;Acc:HGNC:9787]	9.06747	8.5e-17
ENSG00000131153	GINS2	GINS complex subunit 2 [Source:HGNC Symbol;Acc:HGNC:24575]	6.097	8.5e-17
ENSG00000159259	CHAF1B	chromatin assembly factor 1 subunit B [Source:HGNC Symbol;Acc:HGNC:1911]	5.72827	9.1e-17
ENSG00000105173	CCNE1	cyclin E1 [Source:HGNC Symbol;Acc:HGNC:1589]	5.78132	9.6e-17
ENSG00000125885	MCM8	minichromosome maintenance 8 homologous recombination repair factor [Source:HGNC Symbol;Acc:HGNC:16147]	2.4294	1e-16
ENSG00000100644	HIF1A	hypoxia inducible factor 1 subunit alpha [Source:HGNC Symbol;Acc:HGNC:4910]	2.55372	1.1e-16
ENSG00000187741	FANCA	FA complementation group A [Source:HGNC Symbol;Acc:HGNC:3582]	4.57065	1.4e-16
ENSG00000164045	CDC25A	cell division cycle 25A [Source:HGNC Symbol;Acc:HGNC:1725]	6.93021	1.4e-16
ENSG00000007968	E2F2	E2F transcription factor 2 [Source:HGNC Symbol;Acc:HGNC:3114]	11.7289	1.4e-16
ENSG00000177363	LRRN4CL	LRRN4 C-terminal like [Source:HGNC Symbol;Acc:HGNC:33724]	-4.5096	1.5e-16
ENSG00000144395	CCDC150	coiled-coil domain containing 150 [Source:HGNC Symbol;Acc:HGNC:26834]	4.16813	1.5e-16
ENSG00000164104	HMGB2	high mobility group box 2 [Source:HGNC Symbol;Acc:HGNC:5000]	3.17906	1.7e-16
ENSG00000146416	AIG1	androgen induced 1 [Source:HGNC Symbol;Acc:HGNC:21607]	3.9351	2e-16
ENSG00000187951		novel transcript	6.31551	2.1e-16
ENSG00000167900	TK1	thymidine kinase 1 [Source:HGNC Symbol;Acc:HGNC:11830]	6.22727	2.2e-16
ENSG00000143603	KCNN3	potassium calcium-activated channel subfamily N member 3 [Source:HGNC Symbol;Acc:HGNC:6292]	-3.77114	2.3e-16
ENSG00000077152	UBE2T	ubiquitin conjugating enzyme E2 T [Source:HGNC Symbol;Acc:HGNC:25009]	5.39753	2.3e-16
ENSG00000051180	RAD51	RAD51 recombinase [Source:HGNC Symbol;Acc:HGNC:9817]	5.45659	3.2e-16
ENSG00000183091	NEB	nebulin [Source:HGNC Symbol;Acc:HGNC:7720]	6.6909	3.7e-16
ENSG00000101412	E2F1	E2F transcription factor 1 [Source:HGNC Symbol;Acc:HGNC:3113]	5.40614	4.4e-16
ENSG00000171617	ENC1	ectodermal-neural cortex 1 [Source:HGNC Symbol;Acc:HGNC:3345]	4.31482	4.9e-16
ENSG00000167325	RRM1	ribonucleotide reductase catalytic subunit M1 [Source:HGNC Symbol;Acc:HGNC:10451]	2.0282	5e-16
ENSG00000141576	RNF157	ring finger protein 157 [Source:HGNC Symbol;Acc:HGNC:29402]	5.87382	5.9e-16
ENSG00000174013	FBXO45	F-box protein 45 [Source:HGNC Symbol;Acc:HGNC:29148]	2.00291	6.7e-16
ENSG00000138092	CENPO	centromere protein O [Source:HGNC Symbol;Acc:HGNC:28152]	6.42546	7.6e-16
ENSG00000181544	FANCB	FA complementation group B [Source:HGNC Symbol;Acc:HGNC:3583]	3.77297	8.5e-16
ENSG00000116830	TTF2	transcription termination factor 2 [Source:HGNC Symbol;Acc:HGNC:12398]	2.41479	8.6e-16
ENSG00000278259	MYO19	myosin XIX [Source:HGNC Symbol;Acc:HGNC:26234]	2.24295	9.3e-16
ENSG00000165655	ZNF503	zinc finger protein 503 [Source:HGNC Symbol;Acc:HGNC:23589]	-2.68906	1.2e-15
ENSG00000120549	KIAA1217	KIAA1217 [Source:HGNC Symbol;Acc:HGNC:25428]	3.12553	1.4e-15
ENSG00000112118	MCM3	minichromosome maintenance complex component 3 [Source:HGNC Symbol;Acc:HGNC:6945]	2.20106	1.4e-15
ENSG00000088035	ALG6	ALG6 alpha-1,3-glucosyltransferase [Source:HGNC Symbol;Acc:HGNC:23157]	2.30665	1.8e-15
ENSG00000107954	NEURL1	neuralized E3 ubiquitin protein ligase 1 [Source:HGNC Symbol;Acc:HGNC:7761]	-4.93517	2.2e-15
ENSG00000138755	CXCL9	C-X-C motif chemokine ligand 9 [Source:HGNC Symbol;Acc:HGNC:7098]	14.7373	2.3e-15
ENSG00000185761	ADAMTSL5	ADAMTS like 5 [Source:HGNC Symbol;Acc:HGNC:27912]	-5.28279	2.5e-15
ENSG00000128408	RIBC2	RIB43A domain with coiled-coils 2 [Source:HGNC Symbol;Acc:HGNC:13241]	10.0429	3.1e-15
ENSG00000168309	FAM107A	family with sequence similarity 107 member A [Source:HGNC Symbol;Acc:HGNC:30827]	-4.3226	3.6e-15
ENSG00000131504	DIAPH1	diaphanous related formin 1 [Source:HGNC Symbol;Acc:HGNC:2876]	2.30601	3.9e-15
ENSG00000101447	FAM83D	family with sequence similarity 83 member D [Source:HGNC Symbol;Acc:HGNC:16122]	10.92	4.3e-15
ENSG00000075702	WDR62	WD repeat domain 62 [Source:HGNC Symbol;Acc:HGNC:24502]	6.69972	4.3e-15
ENSG00000142731	PLK4	polo like kinase 4 [Source:HGNC Symbol;Acc:HGNC:11397]	7.09155	4.5e-15
ENSG00000144136	SLC20A1	solute carrier family 20 member 1 [Source:HGNC Symbol;Acc:HGNC:10946]	2.09987	4.5e-15
ENSG00000186193	SAPCD2	suppressor APC domain containing 2 [Source:HGNC Symbol;Acc:HGNC:28055]	8.91726	5.1e-15
ENSG00000116221	MRPL37	mitochondrial ribosomal protein L37 [Source:HGNC Symbol;Acc:HGNC:14034]	2.15427	5.2e-15
ENSG00000128944	KNSTRN	kinetochore localized astrin (SPAG5) binding protein [Source:HGNC Symbol;Acc:HGNC:30767]	2.92614	5.8e-15
ENSG00000177302	TOP3A	DNA topoisomerase III alpha [Source:HGNC Symbol;Acc:HGNC:11992]	2.32012	6.1e-15
ENSG00000123416	TUBA1B	tubulin alpha 1b [Source:HGNC Symbol;Acc:HGNC:18809]	2.17392	7.1e-15
ENSG00000143842	SOX13	SRY-box transcription factor 13 [Source:HGNC Symbol;Acc:HGNC:11192]	-2.93366	7.8e-15
ENSG00000166801	FAM111A	FAM111 trypsin like peptidase A [Source:HGNC Symbol;Acc:HGNC:24725]	2.22762	9.4e-15
ENSG00000170919	TPT1-AS1	TPT1 antisense RNA 1 [Source:HGNC Symbol;Acc:HGNC:43686]	-2.34941	1e-14
ENSG00000109674	NEIL3	nei like DNA glycosylase 3 [Source:HGNC Symbol;Acc:HGNC:24573]	9.13117	1.2e-14
ENSG00000153132	CLGN	calmegin [Source:HGNC Symbol;Acc:HGNC:2060]	13.8221	1.2e-14
ENSG00000165490	DDIAS	DNA damage induced apoptosis suppressor [Source:HGNC Symbol;Acc:HGNC:26351]	4.27582	1.3e-14
ENSG00000154864	PIEZO2	piezo type mechanosensitive ion channel component 2 [Source:HGNC Symbol;Acc:HGNC:26270]	5.16941	1.4e-14
ENSG00000106689	LHX2	LIM homeobox 2 [Source:HGNC Symbol;Acc:HGNC:6594]	17.4808	1.4e-14
ENSG00000176974	SHMT1	serine hydroxymethyltransferase 1 [Source:HGNC Symbol;Acc:HGNC:10850]	4.09624	1.5e-14
ENSG00000035499	DEPDC1B	DEP domain containing 1B [Source:HGNC Symbol;Acc:HGNC:24902]	9.58714	1.5e-14
ENSG00000162636	EEIG2	EEIG family member 2 [Source:HGNC Symbol;Acc:HGNC:27637]	2.65057	2.1e-14
ENSG00000170961	HAS2	hyaluronan synthase 2 [Source:HGNC Symbol;Acc:HGNC:4819]	7.15772	2.5e-14
ENSG00000137726	FXYD6	FXYD domain containing ion transport regulator 6 [Source:HGNC Symbol;Acc:HGNC:4030]	-3.79316	2.8e-14
ENSG00000178295	GEN1	GEN1 Holliday junction 5' flap endonuclease [Source:HGNC Symbol;Acc:HGNC:26881]	2.5238	2.8e-14
ENSG00000162783	IER5	immediate early response 5 [Source:HGNC Symbol;Acc:HGNC:5393]	-3.013	2.8e-14
ENSG00000134779	TPGS2	tubulin polyglutamylase complex subunit 2 [Source:HGNC Symbol;Acc:HGNC:24561]	2.06737	2.9e-14
ENSG00000127124	HIVEP3	HIVEP zinc finger 3 [Source:HGNC Symbol;Acc:HGNC:13561]	2.9926	3.1e-14
ENSG00000147257	GPC3	glypican 3 [Source:HGNC Symbol;Acc:HGNC:4451]	8.27007	3.1e-14
ENSG00000164742	ADCY1	adenylate cyclase 1 [Source:HGNC Symbol;Acc:HGNC:232]	5.02596	3.1e-14
ENSG00000054967	RELT	RELT TNF receptor [Source:HGNC Symbol;Acc:HGNC:13764]	3.59926	3.4e-14
ENSG00000121039	RDH10	retinol dehydrogenase 10 [Source:HGNC Symbol;Acc:HGNC:19975]	4.29126	3.7e-14
ENSG00000100714	MTHFD1	methylenetetrahydrofolate dehydrogenase, cyclohydrolase and formyltetrahydrofolate synthetase 1 [Source:HGNC Symbol;Acc:HGNC:7432]	2.53292	3.9e-14
ENSG00000060718	COL11A1	collagen type XI alpha 1 chain [Source:HGNC Symbol;Acc:HGNC:2186]	20.7149	5.2e-14
ENSG00000081870	IFT25	intraflagellar transport 25 [Source:HGNC Symbol;Acc:HGNC:25019]	2.00319	5.3e-14
ENSG00000117632	STMN1	stathmin 1 [Source:HGNC Symbol;Acc:HGNC:6510]	3.16828	5.3e-14
ENSG00000120802	TMPO	thymopoietin [Source:HGNC Symbol;Acc:HGNC:11875]	2.0806	5.8e-14
ENSG00000169188	APEX2	apurinic/apyrimidinic endodeoxyribonuclease 2 [Source:HGNC Symbol;Acc:HGNC:17889]	2.00973	5.8e-14
ENSG00000141682	PMAIP1	phorbol-12-myristate-13-acetate-induced protein 1 [Source:HGNC Symbol;Acc:HGNC:9108]	5.84985	5.8e-14
ENSG00000020633	RUNX3	RUNX family transcription factor 3 [Source:HGNC Symbol;Acc:HGNC:10473]	8.03278	6.2e-14
ENSG00000106399	RPA3	replication protein A3 [Source:HGNC Symbol;Acc:HGNC:10291]	2.29024	6.4e-14
ENSG00000145675	PIK3R1	phosphoinositide-3-kinase regulatory subunit 1 [Source:HGNC Symbol;Acc:HGNC:8979]	-2.53344	6.5e-14
ENSG00000171940	ZNF217	zinc finger protein 217 [Source:HGNC Symbol;Acc:HGNC:13009]	2.11506	6.6e-14
ENSG00000280228		TEC	9.86966	6.8e-14
ENSG00000261061		novel transcript	3.74068	7.6e-14
ENSG00000180071	ANKRD18A	ankyrin repeat domain 18A [Source:HGNC Symbol;Acc:HGNC:23643]	16.274	7.8e-14
ENSG00000120334	CENPL	centromere protein L [Source:HGNC Symbol;Acc:HGNC:17879]	2.98721	8.4e-14
ENSG00000006634	DBF4	DBF4 zinc finger [Source:HGNC Symbol;Acc:HGNC:17364]	2.53134	8.7e-14
ENSG00000104626	ERI1	exoribonuclease 1 [Source:HGNC Symbol;Acc:HGNC:23994]	2.23395	9.1e-14
ENSG00000240583	AQP1	aquaporin 1 (Colton blood group) [Source:HGNC Symbol;Acc:HGNC:633]	-3.481	9.1e-14
ENSG00000176890	TYMS	thymidylate synthetase [Source:HGNC Symbol;Acc:HGNC:12441]	3.67234	9.7e-14
ENSG00000144810	COL8A1	collagen type VIII alpha 1 chain [Source:HGNC Symbol;Acc:HGNC:2215]	6.25366	1e-13
ENSG00000163689	CFAP20DC	CFAP20 domain containing [Source:HGNC Symbol;Acc:HGNC:24763]	10.0394	1e-13
ENSG00000198885	ITPRIPL1	ITPRIP like 1 [Source:HGNC Symbol;Acc:HGNC:29371]	6.79936	1e-13
ENSG00000128487	SPECC1	sperm antigen with calponin homology and coiled-coil domains 1 [Source:HGNC Symbol;Acc:HGNC:30615]	2.95836	1e-13
ENSG00000273108		novel transcript, antisense to SH3PXD2A	-5.01135	1.4e-13
ENSG00000155761	SPAG17	sperm associated antigen 17 [Source:HGNC Symbol;Acc:HGNC:26620]	10.4817	1.4e-13
ENSG00000112297	CRYBG1	crystallin beta-gamma domain containing 1 [Source:HGNC Symbol;Acc:HGNC:356]	4.53719	1.7e-13
ENSG00000252906	SCARNA3	small Cajal body-specific RNA 3 [Source:HGNC Symbol;Acc:HGNC:32577]	3.59776	1.8e-13
ENSG00000267121	FMNL1-DT	FMNL1 divergent transcript [Source:HGNC Symbol;Acc:HGNC:55311]	4.10192	1.8e-13
ENSG00000093009	CDC45	cell division cycle 45 [Source:HGNC Symbol;Acc:HGNC:1739]	9.70885	1.9e-13
ENSG00000164087	POC1A	POC1 centriolar protein A [Source:HGNC Symbol;Acc:HGNC:24488]	5.35319	1.9e-13
ENSG00000175426	PCSK1	proprotein convertase subtilisin/kexin type 1 [Source:HGNC Symbol;Acc:HGNC:8743]	17.354	2e-13
ENSG00000076003	MCM6	minichromosome maintenance complex component 6 [Source:HGNC Symbol;Acc:HGNC:6949]	2.7862	2.1e-13
ENSG00000163072	NOSTRIN	nitric oxide synthase trafficking [Source:HGNC Symbol;Acc:HGNC:20203]	-2.55248	2.2e-13
ENSG00000103540	CCP110	centriolar coiled-coil protein 110 [Source:HGNC Symbol;Acc:HGNC:24342]	2.13643	2.2e-13
ENSG00000238105	GOLGA2P5	GOLGA2 pseudogene 5 [Source:HGNC Symbol;Acc:HGNC:25315]	4.84501	2.3e-13
ENSG00000136143	SUCLA2	succinate-CoA ligase ADP-forming subunit beta [Source:HGNC Symbol;Acc:HGNC:11448]	-2.26545	2.3e-13
ENSG00000009413	REV3L	REV3 like, DNA directed polymerase zeta catalytic subunit [Source:HGNC Symbol;Acc:HGNC:9968]	-2.46485	2.4e-13
ENSG00000174371	EXO1	exonuclease 1 [Source:HGNC Symbol;Acc:HGNC:3511]	9.45056	2.4e-13
ENSG00000162062	TEDC2	tubulin epsilon and delta complex 2 [Source:HGNC Symbol;Acc:HGNC:25849]	6.45179	2.6e-13
ENSG00000134802	SLC43A3	solute carrier family 43 member 3 [Source:HGNC Symbol;Acc:HGNC:17466]	2.58668	3.5e-13
ENSG00000257167	TMPO-AS1	TMPO antisense RNA 1 [Source:HGNC Symbol;Acc:HGNC:44158]	4.7302	3.5e-13
ENSG00000110651	CD81	CD81 molecule [Source:HGNC Symbol;Acc:HGNC:1701]	-2.21115	4e-13
ENSG00000118777	ABCG2	ATP binding cassette subfamily G member 2 (Junior blood group) [Source:HGNC Symbol;Acc:HGNC:74]	-3.22992	4.1e-13
ENSG00000160298	C21orf58	chromosome 21 open reading frame 58 [Source:HGNC Symbol;Acc:HGNC:1300]	2.94568	4.3e-13
ENSG00000151503	NCAPD3	non-SMC condensin II complex subunit D3 [Source:HGNC Symbol;Acc:HGNC:28952]	2.1041	4.7e-13
ENSG00000076067	RBMS2	RNA binding motif single stranded interacting protein 2 [Source:HGNC Symbol;Acc:HGNC:9909]	-2.02595	4.9e-13
ENSG00000134202	GSTM3	glutathione S-transferase mu 3 [Source:HGNC Symbol;Acc:HGNC:4635]	-2.91561	5e-13
ENSG00000031691	CENPQ	centromere protein Q [Source:HGNC Symbol;Acc:HGNC:21347]	2.33707	5.4e-13
ENSG00000109881	CCDC34	coiled-coil domain containing 34 [Source:HGNC Symbol;Acc:HGNC:25079]	2.41446	6.2e-13
ENSG00000187840	EIF4EBP1	eukaryotic translation initiation factor 4E binding protein 1 [Source:HGNC Symbol;Acc:HGNC:3288]	2.48733	7.3e-13
ENSG00000164187	LMBRD2	LMBR1 domain containing 2 [Source:HGNC Symbol;Acc:HGNC:25287]	2.31033	7.8e-13
ENSG00000242622	GSK3B-DT	GSK3B divergent transcript [Source:HGNC Symbol;Acc:HGNC:55635]	3.21719	8.8e-13
ENSG00000123136	DDX39A	DExD-box helicase 39A [Source:HGNC Symbol;Acc:HGNC:17821]	2.07513	9.2e-13
ENSG00000134222	PSRC1	proline and serine rich coiled-coil 1 [Source:HGNC Symbol;Acc:HGNC:24472]	4.05584	9.2e-13
ENSG00000130299	GTPBP3	GTP binding protein 3, mitochondrial [Source:HGNC Symbol;Acc:HGNC:14880]	2.00139	9.5e-13
ENSG00000164574	GALNT10	polypeptide N-acetylgalactosaminyltransferase 10 [Source:HGNC Symbol;Acc:HGNC:19873]	2.70832	1e-12
ENSG00000245694	CRNDE	colorectal neoplasia differentially expressed [Source:HGNC Symbol;Acc:HGNC:37078]	4.24334	1e-12
ENSG00000116670	MAD2L2	mitotic arrest deficient 2 like 2 [Source:HGNC Symbol;Acc:HGNC:6764]	2.353	1.1e-12
ENSG00000161800	RACGAP1	Rac GTPase activating protein 1 [Source:HGNC Symbol;Acc:HGNC:9804]	5.64432	1.2e-12
ENSG00000197249	SERPINA1	serpin family A member 1 [Source:HGNC Symbol;Acc:HGNC:8941]	7.63962	1.2e-12
ENSG00000102384	CENPI	centromere protein I [Source:HGNC Symbol;Acc:HGNC:3968]	4.00722	1.3e-12
ENSG00000133048	CHI3L1	chitinase 3 like 1 [Source:HGNC Symbol;Acc:HGNC:1932]	10.5751	1.3e-12
ENSG00000189058	APOD	apolipoprotein D [Source:HGNC Symbol;Acc:HGNC:612]	-6.62904	1.4e-12
ENSG00000073111	MCM2	minichromosome maintenance complex component 2 [Source:HGNC Symbol;Acc:HGNC:6944]	3.64976	1.5e-12
ENSG00000100985	MMP9	matrix metallopeptidase 9 [Source:HGNC Symbol;Acc:HGNC:7176]	12.696	1.7e-12
ENSG00000108947	EFNB3	ephrin B3 [Source:HGNC Symbol;Acc:HGNC:3228]	-3.73498	1.8e-12
ENSG00000140807	NKD1	NKD inhibitor of WNT signaling pathway 1 [Source:HGNC Symbol;Acc:HGNC:17045]	-2.76696	1.8e-12
ENSG00000085840	ORC1	origin recognition complex subunit 1 [Source:HGNC Symbol;Acc:HGNC:8487]	7.3142	1.9e-12
ENSG00000133119	RFC3	replication factor C subunit 3 [Source:HGNC Symbol;Acc:HGNC:9971]	2.40127	1.9e-12
ENSG00000136158	SPRY2	sprouty RTK signaling antagonist 2 [Source:HGNC Symbol;Acc:HGNC:11270]	-2.83	1.9e-12
ENSG00000159714	ZDHHC1	zinc finger DHHC-type containing 1 [Source:HGNC Symbol;Acc:HGNC:17916]	-2.44782	2.4e-12
ENSG00000164649	CDCA7L	cell division cycle associated 7 like [Source:HGNC Symbol;Acc:HGNC:30777]	3.4704	2.5e-12
ENSG00000140563	MCTP2	multiple C2 and transmembrane domain containing 2 [Source:HGNC Symbol;Acc:HGNC:25636]	5.57047	2.5e-12
ENSG00000138944	SHISAL1	shisa like 1 [Source:HGNC Symbol;Acc:HGNC:29335]	-3.36032	2.5e-12
ENSG00000159216	RUNX1	RUNX family transcription factor 1 [Source:HGNC Symbol;Acc:HGNC:10471]	3.05379	2.9e-12
ENSG00000197858	GPAA1	glycosylphosphatidylinositol anchor attachment 1 [Source:HGNC Symbol;Acc:HGNC:4446]	2.05794	3.1e-12
ENSG00000076554	TPD52	tumor protein D52 [Source:HGNC Symbol;Acc:HGNC:12005]	4.37991	3.7e-12
ENSG00000239039	SNORD13	small nucleolar RNA, C/D box 13 [Source:HGNC Symbol;Acc:HGNC:32711]	-3.65203	3.7e-12
ENSG00000240692	RN7SL538P	RNA, 7SL, cytoplasmic 538, pseudogene [Source:HGNC Symbol;Acc:HGNC:46554]	7.64491	3.7e-12
ENSG00000167536	DHRS13	dehydrogenase/reductase 13 [Source:HGNC Symbol;Acc:HGNC:28326]	3.1696	3.7e-12
ENSG00000050438	SLC4A8	solute carrier family 4 member 8 [Source:HGNC Symbol;Acc:HGNC:11034]	4.24569	3.7e-12
ENSG00000200388	RNU6-618P	RNA, U6 small nuclear 618, pseudogene [Source:HGNC Symbol;Acc:HGNC:47581]	3.14008	4.3e-12
ENSG00000095002	MSH2	mutS homolog 2 [Source:HGNC Symbol;Acc:HGNC:7325]	2.05822	4.4e-12
ENSG00000176842	IRX5	iroquois homeobox 5 [Source:HGNC Symbol;Acc:HGNC:14361]	12.0989	4.4e-12
ENSG00000153044	CENPH	centromere protein H [Source:HGNC Symbol;Acc:HGNC:17268]	3.15579	4.8e-12
ENSG00000029153	BMAL2	basic helix-loop-helix ARNT like 2 [Source:HGNC Symbol;Acc:HGNC:18984]	4.95608	5e-12
ENSG00000185420	SMYD3	SET and MYND domain containing 3 [Source:HGNC Symbol;Acc:HGNC:15513]	2.21883	5e-12
ENSG00000174136	RGMB	repulsive guidance molecule BMP co-receptor b [Source:HGNC Symbol;Acc:HGNC:26896]	3.71587	5.1e-12
ENSG00000243649	CFB	complement factor B [Source:HGNC Symbol;Acc:HGNC:1037]	4.53311	5.1e-12
ENSG00000138185	ENTPD1	ectonucleoside triphosphate diphosphohydrolase 1 [Source:HGNC Symbol;Acc:HGNC:3363]	-2.47238	5.2e-12
ENSG00000211896	IGHG1	immunoglobulin heavy constant gamma 1 (G1m marker) [Source:HGNC Symbol;Acc:HGNC:5525]	12.7887	5.3e-12
ENSG00000185298	CCDC137	coiled-coil domain containing 137 [Source:HGNC Symbol;Acc:HGNC:33451]	2.09188	5.6e-12
ENSG00000049249	TNFRSF9	TNF receptor superfamily member 9 [Source:HGNC Symbol;Acc:HGNC:11924]	9.19978	5.7e-12
ENSG00000204103	MAFB	MAF bZIP transcription factor B [Source:HGNC Symbol;Acc:HGNC:6408]	2.93406	5.7e-12
ENSG00000105967	TFEC	transcription factor EC [Source:HGNC Symbol;Acc:HGNC:11754]	3.34777	5.7e-12
ENSG00000112312	GMNN	geminin DNA replication inhibitor [Source:HGNC Symbol;Acc:HGNC:17493]	2.66309	6.2e-12
ENSG00000106327	TFR2	transferrin receptor 2 [Source:HGNC Symbol;Acc:HGNC:11762]	8.26033	6.3e-12
ENSG00000221890	NPTXR	neuronal pentraxin receptor [Source:HGNC Symbol;Acc:HGNC:7954]	-3.17488	6.4e-12
ENSG00000122952	ZWINT	ZW10 interacting kinetochore protein [Source:HGNC Symbol;Acc:HGNC:13195]	5.86609	6.5e-12
ENSG00000244230	RN7SL151P	RNA, 7SL, cytoplasmic 151, pseudogene [Source:HGNC Symbol;Acc:HGNC:46167]	5.51553	7.1e-12
ENSG00000169136	ATF5	activating transcription factor 5 [Source:HGNC Symbol;Acc:HGNC:790]	2.97482	7.1e-12
ENSG00000259969		novel transcript, overlapping C14orf37	-2.67048	7.6e-12
ENSG00000175175	PPM1E	protein phosphatase, Mg2+/Mn2+ dependent 1E [Source:HGNC Symbol;Acc:HGNC:19322]	6.88712	7.7e-12
ENSG00000197321	SVIL	supervillin [Source:HGNC Symbol;Acc:HGNC:11480]	-2.14414	7.8e-12
ENSG00000212460	RNU6-460P	RNA, U6 small nuclear 460, pseudogene [Source:HGNC Symbol;Acc:HGNC:47423]	3.84611	7.8e-12
ENSG00000176619	LMNB2	lamin B2 [Source:HGNC Symbol;Acc:HGNC:6638]	2.11697	8.3e-12
ENSG00000119973	PRLHR	prolactin releasing hormone receptor [Source:HGNC Symbol;Acc:HGNC:4464]	-10.7764	8.4e-12
ENSG00000196976	LAGE3	L antigen family member 3 [Source:HGNC Symbol;Acc:HGNC:26058]	2.57095	8.6e-12
ENSG00000101255	TRIB3	tribbles pseudokinase 3 [Source:HGNC Symbol;Acc:HGNC:16228]	6.45313	8.8e-12
ENSG00000156113	KCNMA1	potassium calcium-activated channel subfamily M alpha 1 [Source:HGNC Symbol;Acc:HGNC:6284]	-3.06822	9.1e-12
ENSG00000070808	CAMK2A	calcium/calmodulin dependent protein kinase II alpha [Source:HGNC Symbol;Acc:HGNC:1460]	-2.88106	9.3e-12
ENSG00000166278	C2	complement C2 [Source:HGNC Symbol;Acc:HGNC:1248]	3.92529	9.4e-12
ENSG00000054356	PTPRN	protein tyrosine phosphatase receptor type N [Source:HGNC Symbol;Acc:HGNC:9676]	13.5235	9.8e-12
ENSG00000182010	RTKN2	rhotekin 2 [Source:HGNC Symbol;Acc:HGNC:19364]	2.84534	9.8e-12
ENSG00000114450	GNB4	G protein subunit beta 4 [Source:HGNC Symbol;Acc:HGNC:20731]	2.37166	1e-11
ENSG00000243562	RN7SL838P	RNA, 7SL, cytoplasmic 838, pseudogene [Source:HGNC Symbol;Acc:HGNC:46854]	4.77963	1e-11
ENSG00000163297	ANTXR2	ANTXR cell adhesion molecule 2 [Source:HGNC Symbol;Acc:HGNC:21732]	-2.36674	1.1e-11
ENSG00000081237	PTPRC	protein tyrosine phosphatase receptor type C [Source:HGNC Symbol;Acc:HGNC:9666]	2.68533	1.1e-11
ENSG00000196876	SCN8A	sodium voltage-gated channel alpha subunit 8 [Source:HGNC Symbol;Acc:HGNC:10596]	4.91196	1.1e-11
ENSG00000067992	PDK3	pyruvate dehydrogenase kinase 3 [Source:HGNC Symbol;Acc:HGNC:8811]	4.38598	1.1e-11
ENSG00000114405	CEP15	centrosomal protein 15 [Source:HGNC Symbol;Acc:HGNC:25024]	2.464	1.1e-11
ENSG00000146070	PLA2G7	phospholipase A2 group VII [Source:HGNC Symbol;Acc:HGNC:9040]	8.24489	1.2e-11
ENSG00000165029	ABCA1	ATP binding cassette subfamily A member 1 [Source:HGNC Symbol;Acc:HGNC:29]	2.8572	1.2e-11
ENSG00000168496	FEN1	flap structure-specific endonuclease 1 [Source:HGNC Symbol;Acc:HGNC:3650]	3.58904	1.5e-11
ENSG00000223224	SNORD71	small nucleolar RNA, C/D box 71 [Source:HGNC Symbol;Acc:HGNC:32732]	-6.5251	1.7e-11
ENSG00000188783	PRELP	proline and arginine rich end leucine rich repeat protein [Source:HGNC Symbol;Acc:HGNC:9357]	-3.72128	1.8e-11
ENSG00000010818	HIVEP2	HIVEP zinc finger 2 [Source:HGNC Symbol;Acc:HGNC:4921]	2.89247	1.8e-11
ENSG00000140105	WARS1	tryptophanyl-tRNA synthetase 1 [Source:HGNC Symbol;Acc:HGNC:12729]	2.31209	1.8e-11
ENSG00000141577	CEP131	centrosomal protein 131 [Source:HGNC Symbol;Acc:HGNC:29511]	2.17166	1.9e-11
ENSG00000134575	ACP2	acid phosphatase 2, lysosomal [Source:HGNC Symbol;Acc:HGNC:123]	2.15188	2e-11
ENSG00000166451	CENPN	centromere protein N [Source:HGNC Symbol;Acc:HGNC:30873]	4.76376	2e-11
ENSG00000157782	CABP1	calcium binding protein 1 [Source:HGNC Symbol;Acc:HGNC:1384]	-3.50229	2.1e-11
ENSG00000117877	POLR1G	RNA polymerase I subunit G [Source:HGNC Symbol;Acc:HGNC:24219]	2.13376	2.3e-11
ENSG00000140939	NOL3	nucleolar protein 3 [Source:HGNC Symbol;Acc:HGNC:7869]	-2.10002	2.3e-11
ENSG00000234129	HCCS-DT	HCCS divergent transcript [Source:HGNC Symbol;Acc:HGNC:55698]	5.68516	2.6e-11
ENSG00000117593	DARS2	aspartyl-tRNA synthetase 2, mitochondrial [Source:HGNC Symbol;Acc:HGNC:25538]	2.74708	2.6e-11
ENSG00000087303	NID2	nidogen 2 [Source:HGNC Symbol;Acc:HGNC:13389]	3.08592	2.9e-11
ENSG00000267206	LCN6	lipocalin 6 [Source:HGNC Symbol;Acc:HGNC:17337]	-7.80068	3.1e-11
ENSG00000168061	SAC3D1	SAC3 domain containing 1 [Source:HGNC Symbol;Acc:HGNC:30179]	2.24965	3.2e-11
ENSG00000188322	SBK1	SH3 domain binding kinase 1 [Source:HGNC Symbol;Acc:HGNC:17699]	4.90958	3.3e-11
ENSG00000117676	RPS6KA1	ribosomal protein S6 kinase A1 [Source:HGNC Symbol;Acc:HGNC:10430]	3.22232	3.3e-11
ENSG00000122042	UBL3	ubiquitin like 3 [Source:HGNC Symbol;Acc:HGNC:12504]	-2.0216	3.4e-11
ENSG00000158402	CDC25C	cell division cycle 25C [Source:HGNC Symbol;Acc:HGNC:1727]	8.21579	3.5e-11
ENSG00000079156	OSBPL6	oxysterol binding protein like 6 [Source:HGNC Symbol;Acc:HGNC:16388]	4.08603	3.5e-11
ENSG00000258986	TMEM179	transmembrane protein 179 [Source:HGNC Symbol;Acc:HGNC:20137]	10.3152	3.6e-11
ENSG00000129226	CD68	CD68 molecule [Source:HGNC Symbol;Acc:HGNC:1693]	2.64433	3.7e-11
ENSG00000185347	TEDC1	tubulin epsilon and delta complex 1 [Source:HGNC Symbol;Acc:HGNC:20127]	3.27683	3.7e-11
ENSG00000113594	LIFR	LIF receptor subunit alpha [Source:HGNC Symbol;Acc:HGNC:6597]	-2.57755	4e-11
ENSG00000211592	IGKC	immunoglobulin kappa constant [Source:HGNC Symbol;Acc:HGNC:5716]	8.34667	4.2e-11
ENSG00000093217	XYLB	xylulokinase [Source:HGNC Symbol;Acc:HGNC:12839]	2.3832	4.3e-11
ENSG00000142856	ITGB3BP	integrin subunit beta 3 binding protein [Source:HGNC Symbol;Acc:HGNC:6157]	2.04542	4.4e-11
ENSG00000164171	ITGA2	integrin subunit alpha 2 [Source:HGNC Symbol;Acc:HGNC:6137]	3.26957	4.5e-11
ENSG00000206190	ATP10A	ATPase phospholipid transporting 10A (putative) [Source:HGNC Symbol;Acc:HGNC:13542]	4.00749	4.6e-11
ENSG00000232573	RPL3P4	ribosomal protein L3 pseudogene 4 [Source:HGNC Symbol;Acc:HGNC:19805]	-2.50672	4.8e-11
ENSG00000112242	E2F3	E2F transcription factor 3 [Source:HGNC Symbol;Acc:HGNC:3115]	2.19421	5.1e-11
ENSG00000064655	EYA2	EYA transcriptional coactivator and phosphatase 2 [Source:HGNC Symbol;Acc:HGNC:3520]	6.30196	5.4e-11
ENSG00000169245	CXCL10	C-X-C motif chemokine ligand 10 [Source:HGNC Symbol;Acc:HGNC:10637]	6.58234	5.4e-11
ENSG00000174442	ZWILCH	zwilch kinetochore protein [Source:HGNC Symbol;Acc:HGNC:25468]	2.41095	5.4e-11
ENSG00000163918	RFC4	replication factor C subunit 4 [Source:HGNC Symbol;Acc:HGNC:9972]	2.25324	5.4e-11
ENSG00000167676	PLIN4	perilipin 4 [Source:HGNC Symbol;Acc:HGNC:29393]	-3.37292	5.4e-11
ENSG00000115687	PASK	PAS domain containing serine/threonine kinase [Source:HGNC Symbol;Acc:HGNC:17270]	2.45956	6e-11
ENSG00000171033	PKIA	cAMP-dependent protein kinase inhibitor alpha [Source:HGNC Symbol;Acc:HGNC:9017]	5.84823	6.1e-11
ENSG00000143772	ITPKB	inositol-trisphosphate 3-kinase B [Source:HGNC Symbol;Acc:HGNC:6179]	-2.10162	6.2e-11
ENSG00000172965	MIR4435-2HG	MIR4435-2 host gene [Source:HGNC Symbol;Acc:HGNC:35163]	2.70738	6.5e-11
ENSG00000168268	NT5DC2	5'-nucleotidase domain containing 2 [Source:HGNC Symbol;Acc:HGNC:25717]	2.50516	6.6e-11
ENSG00000164161	HHIP	hedgehog interacting protein [Source:HGNC Symbol;Acc:HGNC:14866]	19.5379	6.6e-11
ENSG00000124813	RUNX2	RUNX family transcription factor 2 [Source:HGNC Symbol;Acc:HGNC:10472]	7.62322	6.8e-11
ENSG00000109084	TMEM97	transmembrane protein 97 [Source:HGNC Symbol;Acc:HGNC:28106]	2.59674	7.1e-11
ENSG00000140022	STON2	stonin 2 [Source:HGNC Symbol;Acc:HGNC:30652]	6.16158	7.3e-11
ENSG00000165105	RASEF	RAS and EF-hand domain containing [Source:HGNC Symbol;Acc:HGNC:26464]	5.97029	7.8e-11
ENSG00000136943	CTSV	cathepsin V [Source:HGNC Symbol;Acc:HGNC:2538]	16.2864	7.9e-11
ENSG00000126767	ELK1	ETS transcription factor ELK1 [Source:HGNC Symbol;Acc:HGNC:3321]	2.37907	8.2e-11
ENSG00000269728			2.10628	8.2e-11
ENSG00000180008	SOCS4	suppressor of cytokine signaling 4 [Source:HGNC Symbol;Acc:HGNC:19392]	2.02469	9.4e-11
ENSG00000149503	INCENP	inner centromere protein [Source:HGNC Symbol;Acc:HGNC:6058]	2.38816	9.8e-11
ENSG00000169855	ROBO1	roundabout guidance receptor 1 [Source:HGNC Symbol;Acc:HGNC:10249]	2.56543	1e-10
ENSG00000146410	MTFR2	mitochondrial fission regulator 2 [Source:HGNC Symbol;Acc:HGNC:21115]	5.49797	1e-10
ENSG00000165449	SLC16A9	solute carrier family 16 member 9 [Source:HGNC Symbol;Acc:HGNC:23520]	-3.14552	1.1e-10
ENSG00000213613	RPL11P3	ribosomal protein L11 pseudogene 3 [Source:HGNC Symbol;Acc:HGNC:36342]	-2.54824	1.1e-10
ENSG00000070950	RAD18	RAD18 E3 ubiquitin protein ligase [Source:HGNC Symbol;Acc:HGNC:18278]	2.11829	1.1e-10
ENSG00000115956	PLEK	pleckstrin [Source:HGNC Symbol;Acc:HGNC:9070]	3.48486	1.2e-10
ENSG00000229847	EMX2OS	EMX2 opposite strand/antisense RNA [Source:HGNC Symbol;Acc:HGNC:18511]	-2.86295	1.3e-10
ENSG00000113083	LOX	lysyl oxidase [Source:HGNC Symbol;Acc:HGNC:6664]	3.96632	1.3e-10
ENSG00000243244	STON1	stonin 1 [Source:HGNC Symbol;Acc:HGNC:17003]	-2.34876	1.3e-10
ENSG00000100479	POLE2	DNA polymerase epsilon 2, accessory subunit [Source:HGNC Symbol;Acc:HGNC:9178]	2.95509	1.3e-10
ENSG00000116133	DHCR24	24-dehydrocholesterol reductase [Source:HGNC Symbol;Acc:HGNC:2859]	3.95013	1.4e-10
ENSG00000171130	ATP6V0E2	ATPase H+ transporting V0 subunit e2 [Source:HGNC Symbol;Acc:HGNC:21723]	3.42832	1.4e-10
ENSG00000204899	MZT1	mitotic spindle organizing protein 1 [Source:HGNC Symbol;Acc:HGNC:33830]	2.24171	1.4e-10
ENSG00000156381	ANKRD9	ankyrin repeat domain 9 [Source:HGNC Symbol;Acc:HGNC:20096]	2.74842	1.4e-10
ENSG00000199520	RNU6-386P	RNA, U6 small nuclear 386, pseudogene [Source:HGNC Symbol;Acc:HGNC:47349]	3.69583	1.4e-10
ENSG00000280206		novel transcript	2.5633	1.4e-10
ENSG00000121211	MND1	meiotic nuclear divisions 1 [Source:HGNC Symbol;Acc:HGNC:24839]	4.31931	1.4e-10
ENSG00000168077	SCARA3	scavenger receptor class A member 3 [Source:HGNC Symbol;Acc:HGNC:19000]	-2.76657	1.5e-10
ENSG00000106268	NUDT1	nudix hydrolase 1 [Source:HGNC Symbol;Acc:HGNC:8048]	2.26844	1.5e-10
ENSG00000137731	FXYD2	FXYD domain containing ion transport regulator 2 [Source:HGNC Symbol;Acc:HGNC:4026]	-4.86015	1.5e-10
ENSG00000196678	ERI2	ERI1 exoribonuclease family member 2 [Source:HGNC Symbol;Acc:HGNC:30541]	2.28453	1.5e-10
ENSG00000121931	LRIF1	ligand dependent nuclear receptor interacting factor 1 [Source:HGNC Symbol;Acc:HGNC:30299]	2.42099	1.5e-10
ENSG00000148926	ADM	adrenomedullin [Source:HGNC Symbol;Acc:HGNC:259]	3.15448	1.5e-10
ENSG00000145703	IQGAP2	IQ motif containing GTPase activating protein 2 [Source:HGNC Symbol;Acc:HGNC:6111]	2.81084	1.5e-10
ENSG00000138696	BMPR1B	bone morphogenetic protein receptor type 1B [Source:HGNC Symbol;Acc:HGNC:1077]	6.05405	1.6e-10
ENSG00000184260	H2AC20	H2A clustered histone 20 [Source:HGNC Symbol;Acc:HGNC:4738]	2.69727	1.6e-10
ENSG00000138376	BARD1	BRCA1 associated RING domain 1 [Source:HGNC Symbol;Acc:HGNC:952]	2.11609	1.6e-10
ENSG00000138823	MTTP	microsomal triglyceride transfer protein [Source:HGNC Symbol;Acc:HGNC:7467]	15.917	1.6e-10
ENSG00000138658	ZGRF1	zinc finger GRF-type containing 1 [Source:HGNC Symbol;Acc:HGNC:25654]	2.25152	1.7e-10
ENSG00000073464	CLCN4	chloride voltage-gated channel 4 [Source:HGNC Symbol;Acc:HGNC:2022]	6.00806	1.7e-10
ENSG00000132016	BRME1	break repair meiotic recombinase recruitment factor 1 [Source:HGNC Symbol;Acc:HGNC:28153]	5.50407	1.8e-10
ENSG00000177842	ZNF620	zinc finger protein 620 [Source:HGNC Symbol;Acc:HGNC:28742]	3.27547	1.8e-10
ENSG00000133216	EPHB2	EPH receptor B2 [Source:HGNC Symbol;Acc:HGNC:3393]	3.15294	1.9e-10
ENSG00000025708	TYMP	thymidine phosphorylase [Source:HGNC Symbol;Acc:HGNC:3148]	3.32903	2e-10
ENSG00000007933	FMO3	flavin containing dimethylaniline monoxygenase 3 [Source:HGNC Symbol;Acc:HGNC:3771]	19.4271	2e-10
ENSG00000280237			-2.94037	2.2e-10
ENSG00000184349	EFNA5	ephrin A5 [Source:HGNC Symbol;Acc:HGNC:3225]	3.98395	2.2e-10
ENSG00000169683	LRRC45	leucine rich repeat containing 45 [Source:HGNC Symbol;Acc:HGNC:28302]	2.262	2.3e-10
ENSG00000118785	SPP1	secreted phosphoprotein 1 [Source:HGNC Symbol;Acc:HGNC:11255]	7.73338	2.4e-10
ENSG00000176170	SPHK1	sphingosine kinase 1 [Source:HGNC Symbol;Acc:HGNC:11240]	5.20176	2.4e-10
ENSG00000134363	FST	follistatin [Source:HGNC Symbol;Acc:HGNC:3971]	4.25306	2.4e-10
ENSG00000149346	SLX4IP	SLX4 interacting protein [Source:HGNC Symbol;Acc:HGNC:16225]	2.22037	2.5e-10
ENSG00000082074	FYB1	FYN binding protein 1 [Source:HGNC Symbol;Acc:HGNC:4036]	2.44477	2.7e-10
ENSG00000168502	MTCL1	microtubule crosslinking factor 1 [Source:HGNC Symbol;Acc:HGNC:29121]	3.61125	3.1e-10
ENSG00000196460	RFX8	regulatory factor X8 [Source:HGNC Symbol;Acc:HGNC:37253]	7.80825	3.4e-10
ENSG00000202229	RNU6-1138P	RNA, U6 small nuclear 1138, pseudogene [Source:HGNC Symbol;Acc:HGNC:48101]	-4.37445	3.6e-10
ENSG00000090382	LYZ	lysozyme [Source:HGNC Symbol;Acc:HGNC:6740]	3.7521	3.6e-10
ENSG00000153879	CEBPG	CCAAT enhancer binding protein gamma [Source:HGNC Symbol;Acc:HGNC:1837]	2.03524	3.7e-10
ENSG00000111057	KRT18	keratin 18 [Source:HGNC Symbol;Acc:HGNC:6430]	5.67885	3.8e-10
ENSG00000070882	OSBPL3	oxysterol binding protein like 3 [Source:HGNC Symbol;Acc:HGNC:16370]	2.73701	3.8e-10
ENSG00000106392	C1GALT1	core 1 synthase, glycoprotein-N-acetylgalactosamine 3-beta-galactosyltransferase 1 [Source:HGNC Symbol;Acc:HGNC:24337]	2.05723	4.1e-10
ENSG00000127152	BCL11B	BCL11 transcription factor B [Source:HGNC Symbol;Acc:HGNC:13222]	6.33832	4.2e-10
ENSG00000038945	MSR1	macrophage scavenger receptor 1 [Source:HGNC Symbol;Acc:HGNC:7376]	2.40994	4.5e-10
ENSG00000184207	PGP	phosphoglycolate phosphatase [Source:HGNC Symbol;Acc:HGNC:8909]	2.37101	4.5e-10
ENSG00000144868	TMEM108	transmembrane protein 108 [Source:HGNC Symbol;Acc:HGNC:28451]	2.9009	4.6e-10
ENSG00000105784	RUNDC3B	RUN domain containing 3B [Source:HGNC Symbol;Acc:HGNC:30286]	-3.34661	4.7e-10
ENSG00000176387	HSD11B2	hydroxysteroid 11-beta dehydrogenase 2 [Source:HGNC Symbol;Acc:HGNC:5209]	-3.78502	4.7e-10
ENSG00000277734	TRAC	T cell receptor alpha constant [Source:HGNC Symbol;Acc:HGNC:12029]	3.53571	5e-10
ENSG00000077935	SMC1B	structural maintenance of chromosomes 1B [Source:HGNC Symbol;Acc:HGNC:11112]	11.4343	5e-10
ENSG00000189159	JPT1	Jupiter microtubule associated homolog 1 [Source:HGNC Symbol;Acc:HGNC:14569]	2.7391	5.3e-10
ENSG00000196081	ZNF724	zinc finger protein 724 [Source:HGNC Symbol;Acc:HGNC:32460]	3.04871	5.4e-10
ENSG00000100889	PCK2	phosphoenolpyruvate carboxykinase 2, mitochondrial [Source:HGNC Symbol;Acc:HGNC:8725]	3.3748	5.6e-10
ENSG00000162511	LAPTM5	lysosomal protein transmembrane 5 [Source:HGNC Symbol;Acc:HGNC:29612]	2.67141	5.7e-10
ENSG00000150281	CTF1	cardiotrophin 1 [Source:HGNC Symbol;Acc:HGNC:2499]	-4.33761	6e-10
ENSG00000247287	PRKCH-AS1	PRKCH antisense RNA 1 [Source:HGNC Symbol;Acc:HGNC:55588]	-2.60431	6.2e-10
ENSG00000177738	ANXA2R-OT1	ANXA2R overlapping transcript 1 [Source:HGNC Symbol;Acc:HGNC:48996]	2.65792	6.8e-10
ENSG00000080986	NDC80	NDC80 kinetochore complex component [Source:HGNC Symbol;Acc:HGNC:16909]	2.90633	7.5e-10
ENSG00000172716	SLFN11	schlafen family member 11 [Source:HGNC Symbol;Acc:HGNC:26633]	2.63426	8e-10
ENSG00000184992	BRI3BP	BRI3 binding protein [Source:HGNC Symbol;Acc:HGNC:14251]	2.36166	8e-10
ENSG00000168685	IL7R	interleukin 7 receptor [Source:HGNC Symbol;Acc:HGNC:6024]	4.12759	9.2e-10
ENSG00000147536	GINS4	GINS complex subunit 4 [Source:HGNC Symbol;Acc:HGNC:28226]	3.58283	9.5e-10
ENSG00000159263	SIM2	SIM bHLH transcription factor 2 [Source:HGNC Symbol;Acc:HGNC:10883]	13.5357	9.5e-10
ENSG00000277443	MARCKS	myristoylated alanine rich protein kinase C substrate [Source:HGNC Symbol;Acc:HGNC:6759]	2.13613	9.6e-10
ENSG00000187608	ISG15	ISG15 ubiquitin like modifier [Source:HGNC Symbol;Acc:HGNC:4053]	3.36662	9.6e-10
ENSG00000033170	FUT8	fucosyltransferase 8 [Source:HGNC Symbol;Acc:HGNC:4019]	2.4582	9.7e-10
ENSG00000188070	ZFTA	zinc finger translocation associated [Source:HGNC Symbol;Acc:HGNC:28449]	-2.01112	9.9e-10
ENSG00000167702	KIFC2	kinesin family member C2 [Source:HGNC Symbol;Acc:HGNC:29530]	2.29294	1e-09
ENSG00000142669	SH3BGRL3	SH3 domain binding glutamate rich protein like 3 [Source:HGNC Symbol;Acc:HGNC:15568]	2.19695	1e-09
ENSG00000166741	NNMT	nicotinamide N-methyltransferase [Source:HGNC Symbol;Acc:HGNC:7861]	3.31153	1e-09
ENSG00000121552	CSTA	cystatin A [Source:HGNC Symbol;Acc:HGNC:2481]	6.94223	1.1e-09
ENSG00000101115	SALL4	spalt like transcription factor 4 [Source:HGNC Symbol;Acc:HGNC:15924]	7.32282	1.1e-09
ENSG00000147155	EBP	EBP cholestenol delta-isomerase [Source:HGNC Symbol;Acc:HGNC:3133]	2.39098	1.2e-09
ENSG00000186642	PDE2A	phosphodiesterase 2A [Source:HGNC Symbol;Acc:HGNC:8777]	-2.73132	1.3e-09
ENSG00000126215	XRCC3	X-ray repair cross complementing 3 [Source:HGNC Symbol;Acc:HGNC:12830]	3.12986	1.4e-09
ENSG00000250548	LINC01303	long intergenic non-protein coding RNA 1303 [Source:HGNC Symbol;Acc:HGNC:50470]	11.3743	1.4e-09
ENSG00000155011	2 DKK	dickkopf WNT signaling pathway inhibitor 2 [Source:HGNC Symbol;Acc:HGNC:2892]	-5.48351	1.4e-09
ENSG00000062716	VMP1	vacuole membrane protein 1 [Source:HGNC Symbol;Acc:HGNC:29559]	2.20809	1.5e-09
ENSG00000112837	TBX18	T-box transcription factor 18 [Source:HGNC Symbol;Acc:HGNC:11595]	5.81428	1.5e-09
ENSG00000187837	H1-2	H1.2 linker histone, cluster member [Source:HGNC Symbol;Acc:HGNC:4716]	2.53344	1.5e-09
ENSG00000122824	NUDT10	nudix hydrolase 10 [Source:HGNC Symbol;Acc:HGNC:17621]	-3.38041	1.5e-09
ENSG00000128228	SDF2L1	stromal cell derived factor 2 like 1 [Source:HGNC Symbol;Acc:HGNC:10676]	2.0433	1.6e-09
ENSG00000237753	SLC20A1-DT	SLC20A1 divergent transcript [Source:HGNC Symbol;Acc:HGNC:55651]	3.08421	1.6e-09
ENSG00000171873	ADRA1D	adrenoceptor alpha 1D [Source:HGNC Symbol;Acc:HGNC:280]	-4.00805	1.7e-09
ENSG00000127528	KLF2	KLF transcription factor 2 [Source:HGNC Symbol;Acc:HGNC:6347]	-3.2259	1.7e-09
ENSG00000163395	IGFN1	immunoglobulin like and fibronectin type III domain containing 1 [Source:HGNC Symbol;Acc:HGNC:24607]	5.84134	1.7e-09
ENSG00000111913	RIPOR2	RHO family interacting cell polarization regulator 2 [Source:HGNC Symbol;Acc:HGNC:13872]	-3.19851	1.7e-09
ENSG00000103257	SLC7A5	solute carrier family 7 member 5 [Source:HGNC Symbol;Acc:HGNC:11063]	3.91904	1.8e-09
ENSG00000184922	FMNL1	formin like 1 [Source:HGNC Symbol;Acc:HGNC:1212]	3.45456	1.8e-09
ENSG00000212459	RNU6-695P	RNA, U6 small nuclear 695, pseudogene [Source:HGNC Symbol;Acc:HGNC:47658]	2.53801	1.9e-09
ENSG00000049541	RFC2	replication factor C subunit 2 [Source:HGNC Symbol;Acc:HGNC:9970]	2.1348	2e-09
ENSG00000072864	NDE1	nudE neurodevelopment protein 1 [Source:HGNC Symbol;Acc:HGNC:17619]	2.67326	2e-09
ENSG00000137965	IFI44	interferon induced protein 44 [Source:HGNC Symbol;Acc:HGNC:16938]	2.92553	2.1e-09
ENSG00000143768	LEFTY2	left-right determination factor 2 [Source:HGNC Symbol;Acc:HGNC:3122]	-4.91741	2.2e-09
ENSG00000153094	BCL2L11	BCL2 like 11 [Source:HGNC Symbol;Acc:HGNC:994]	2.27553	2.4e-09
ENSG00000252636	RNU6-826P	RNA, U6 small nuclear 826, pseudogene [Source:HGNC Symbol;Acc:HGNC:47789]	2.75968	2.4e-09
ENSG00000276259		novel transcript, antisense to CNOT1	-2.27663	2.4e-09
ENSG00000159899	2 NPR	natriuretic peptide receptor 2 [Source:HGNC Symbol;Acc:HGNC:7944]	-2.03327	2.5e-09
ENSG00000175183	CSRP2	cysteine and glycine rich protein 2 [Source:HGNC Symbol;Acc:HGNC:2470]	3.49938	2.5e-09
ENSG00000112208	BAG2	BAG cochaperone 2 [Source:HGNC Symbol;Acc:HGNC:938]	-2.00722	2.6e-09
ENSG00000135549	PKIB	cAMP-dependent protein kinase inhibitor beta [Source:HGNC Symbol;Acc:HGNC:9018]	6.73931	2.6e-09
ENSG00000163935	SFMBT1	Scm like with four mbt domains 1 [Source:HGNC Symbol;Acc:HGNC:20255]	2.14637	2.6e-09
ENSG00000199514	RNU6-235P	RNA, U6 small nuclear 235, pseudogene [Source:HGNC Symbol;Acc:HGNC:47198]	4.47597	2.7e-09
ENSG00000159840	ZYX	zyxin [Source:HGNC Symbol;Acc:HGNC:13200]	-2.08132	2.8e-09
ENSG00000163792	TCF23	transcription factor 23 [Source:HGNC Symbol;Acc:HGNC:18602]	-4.50117	2.9e-09
ENSG00000101104	PABPC1L	poly(A) binding protein cytoplasmic 1 like [Source:HGNC Symbol;Acc:HGNC:15797]	2.20488	2.9e-09
ENSG00000079308	TNS1	tensin 1 [Source:HGNC Symbol;Acc:HGNC:11973]	-2.18859	3e-09
ENSG00000135547	HEY2	hes related family bHLH transcription factor with YRPW motif 2 [Source:HGNC Symbol;Acc:HGNC:4881]	3.71252	3e-09
ENSG00000198835	GJC2	gap junction protein gamma 2 [Source:HGNC Symbol;Acc:HGNC:17494]	-3.27184	3.1e-09
ENSG00000130176	CNN1	calponin 1 [Source:HGNC Symbol;Acc:HGNC:2155]	-3.03311	3.1e-09
ENSG00000272761			-2.72206	3.3e-09
ENSG00000101945	SUV39H1	SUV39H1 histone lysine methyltransferase [Source:HGNC Symbol;Acc:HGNC:11479]	2.49476	3.4e-09
ENSG00000029534	ANK1	ankyrin 1 [Source:HGNC Symbol;Acc:HGNC:492]	5.21765	3.5e-09
ENSG00000251322	SHANK3	SH3 and multiple ankyrin repeat domains 3 [Source:HGNC Symbol;Acc:HGNC:14294]	-2.12226	3.5e-09
ENSG00000170509	HSD17B13	hydroxysteroid 17-beta dehydrogenase 13 [Source:HGNC Symbol;Acc:HGNC:18685]	-4.40823	3.9e-09
ENSG00000104611	SH2D4A	SH2 domain containing 4A [Source:HGNC Symbol;Acc:HGNC:26102]	4.4266	4e-09
ENSG00000175567	UCP2	uncoupling protein 2 [Source:HGNC Symbol;Acc:HGNC:12518]	2.31996	4.2e-09
ENSG00000180596	H2BC4	H2B clustered histone 4 [Source:HGNC Symbol;Acc:HGNC:4757]	4.70111	4.3e-09
ENSG00000143819	EPHX1	epoxide hydrolase 1 [Source:HGNC Symbol;Acc:HGNC:3401]	-2.13984	4.4e-09
ENSG00000246985	SOCS2-AS1	SOCS2 antisense RNA 1 [Source:HGNC Symbol;Acc:HGNC:27054]	-3.11968	4.5e-09
ENSG00000108950	FAM20A	FAM20A golgi associated secretory pathway pseudokinase [Source:HGNC Symbol;Acc:HGNC:23015]	-2.69802	4.6e-09
ENSG00000147113	DIPK2B	divergent protein kinase domain 2B [Source:HGNC Symbol;Acc:HGNC:25866]	-2.2708	4.6e-09
ENSG00000213186	TRIM59	tripartite motif containing 59 [Source:HGNC Symbol;Acc:HGNC:30834]	3.19873	4.6e-09
ENSG00000205309	NT5M	5',3'-nucleotidase, mitochondrial [Source:HGNC Symbol;Acc:HGNC:15769]	2.82451	4.7e-09
ENSG00000160446	ZDHHC12	zinc finger DHHC-type palmitoyltransferase 12 [Source:HGNC Symbol;Acc:HGNC:19159]	2.61843	4.8e-09
ENSG00000206562	METTL6	methyltransferase 6, methylcytidine [Source:HGNC Symbol;Acc:HGNC:28343]	2.09812	4.8e-09
ENSG00000171119	NRTN	neurturin [Source:HGNC Symbol;Acc:HGNC:8007]	6.04022	5e-09
ENSG00000135119	RNFT2	ring finger protein, transmembrane 2 [Source:HGNC Symbol;Acc:HGNC:25905]	3.84744	5.4e-09
ENSG00000185532	PRKG1	protein kinase cGMP-dependent 1 [Source:HGNC Symbol;Acc:HGNC:9414]	-2.19603	5.4e-09
ENSG00000119640	ACYP1	acylphosphatase 1 [Source:HGNC Symbol;Acc:HGNC:179]	2.15412	5.6e-09
ENSG00000162878	PKDCC	protein kinase domain containing, cytoplasmic [Source:HGNC Symbol;Acc:HGNC:25123]	-2.23876	5.7e-09
ENSG00000187098	MITF	melanocyte inducing transcription factor [Source:HGNC Symbol;Acc:HGNC:7105]	-2.33448	5.7e-09
ENSG00000196139	AKR1C3	aldo-keto reductase family 1 member C3 [Source:HGNC Symbol;Acc:HGNC:386]	-3.13203	5.9e-09
ENSG00000206678	RNU6-144P	RNA, U6 small nuclear 144, pseudogene [Source:HGNC Symbol;Acc:HGNC:47107]	3.9892	6.3e-09
ENSG00000136689	IL1RN	interleukin 1 receptor antagonist [Source:HGNC Symbol;Acc:HGNC:6000]	5.80341	6.7e-09
ENSG00000230453	ANKRD18B	ankyrin repeat domain 18B [Source:HGNC Symbol;Acc:HGNC:23644]	14.7281	7.2e-09
ENSG00000129355	CDKN2D	cyclin dependent kinase inhibitor 2D [Source:HGNC Symbol;Acc:HGNC:1790]	3.14901	8.4e-09
ENSG00000183963	SMTN	smoothelin [Source:HGNC Symbol;Acc:HGNC:11126]	-2.43733	8.4e-09
ENSG00000075886	TUBA3D	tubulin alpha 3d [Source:HGNC Symbol;Acc:HGNC:24071]	-5.88768	8.4e-09
ENSG00000115107	STEAP3	STEAP3 metalloreductase [Source:HGNC Symbol;Acc:HGNC:24592]	5.21946	8.8e-09
ENSG00000029993	HMGB3	high mobility group box 3 [Source:HGNC Symbol;Acc:HGNC:5004]	2.68533	9e-09
ENSG00000145428	RNF175	ring finger protein 175 [Source:HGNC Symbol;Acc:HGNC:27735]	7.89096	9.2e-09
ENSG00000167553	TUBA1C	tubulin alpha 1c [Source:HGNC Symbol;Acc:HGNC:20768]	2.07685	9.3e-09
ENSG00000203747	FCGR3A	Fc gamma receptor IIIa [Source:HGNC Symbol;Acc:HGNC:3619]	3.78266	9.3e-09
ENSG00000125398	SOX9	SRY-box transcription factor 9 [Source:HGNC Symbol;Acc:HGNC:11204]	7.74787	9.3e-09
ENSG00000105717	PBX4	PBX homeobox 4 [Source:HGNC Symbol;Acc:HGNC:13403]	3.70532	9.5e-09
ENSG00000182308	DCAF4L1	DDB1 and CUL4 associated factor 4 like 1 [Source:HGNC Symbol;Acc:HGNC:27723]	4.57097	9.5e-09
ENSG00000064687	ABCA7	ATP binding cassette subfamily A member 7 [Source:HGNC Symbol;Acc:HGNC:37]	3.34522	9.5e-09
ENSG00000171812	COL8A2	collagen type VIII alpha 2 chain [Source:HGNC Symbol;Acc:HGNC:2216]	3.78502	1e-08
ENSG00000105486	LIG1	DNA ligase 1 [Source:HGNC Symbol;Acc:HGNC:6598]	2.08464	1e-08
ENSG00000154429	CCSAP	centriole, cilia and spindle associated protein [Source:HGNC Symbol;Acc:HGNC:29578]	2.07383	1.1e-08
ENSG00000211899	IGHM	immunoglobulin heavy constant mu [Source:HGNC Symbol;Acc:HGNC:5541]	11.4931	1.2e-08
ENSG00000172572	PDE3A	phosphodiesterase 3A [Source:HGNC Symbol;Acc:HGNC:8778]	3.0153	1.2e-08
ENSG00000222041	CYTOR	cytoskeleton regulator RNA [Source:HGNC Symbol;Acc:HGNC:28717]	2.69521	1.2e-08
ENSG00000115884	SDC1	syndecan 1 [Source:HGNC Symbol;Acc:HGNC:10658]	4.76937	1.2e-08
ENSG00000184160	ADRA2C	adrenoceptor alpha 2C [Source:HGNC Symbol;Acc:HGNC:283]	-5.01587	1.2e-08
ENSG00000104177	MYEF2	myelin expression factor 2 [Source:HGNC Symbol;Acc:HGNC:17940]	2.8703	1.2e-08
ENSG00000172167	MTBP	MDM2 binding protein [Source:HGNC Symbol;Acc:HGNC:7417]	2.46246	1.2e-08
ENSG00000183763	TRAIP	TRAF interacting protein [Source:HGNC Symbol;Acc:HGNC:30764]	2.48889	1.2e-08
ENSG00000279088		TEC	-2.37644	1.2e-08
ENSG00000157766	ACAN	aggrecan [Source:HGNC Symbol;Acc:HGNC:319]	8.01387	1.3e-08
ENSG00000152583	SPARCL1	SPARC like 1 [Source:HGNC Symbol;Acc:HGNC:11220]	-2.1854	1.3e-08
ENSG00000108924	HLF	HLF transcription factor, PAR bZIP family member [Source:HGNC Symbol;Acc:HGNC:4977]	-3.1277	1.4e-08
ENSG00000138134	STAMBPL1	STAM binding protein like 1 [Source:HGNC Symbol;Acc:HGNC:24105]	2.57916	1.4e-08
ENSG00000100344	PNPLA3	patatin like phospholipase domain containing 3 [Source:HGNC Symbol;Acc:HGNC:18590]	5.16869	1.5e-08
ENSG00000082196	C1QTNF3	C1q and TNF related 3 [Source:HGNC Symbol;Acc:HGNC:14326]	4.00694	1.6e-08
ENSG00000152455	SUV39H2	SUV39H2 histone lysine methyltransferase [Source:HGNC Symbol;Acc:HGNC:17287]	2.65277	1.7e-08
ENSG00000181634	TNFSF15	TNF superfamily member 15 [Source:HGNC Symbol;Acc:HGNC:11931]	3.87877	1.7e-08
ENSG00000183696	UPP1	uridine phosphorylase 1 [Source:HGNC Symbol;Acc:HGNC:12576]	3.28593	1.8e-08
ENSG00000118160	SLC8A2	solute carrier family 8 member A2 [Source:HGNC Symbol;Acc:HGNC:11069]	-2.79065	1.8e-08
ENSG00000154760	SLFN13	schlafen family member 13 [Source:HGNC Symbol;Acc:HGNC:26481]	4.61234	1.8e-08
ENSG00000132846	ZBED3	zinc finger BED-type containing 3 [Source:HGNC Symbol;Acc:HGNC:20711]	-2.06394	1.8e-08
ENSG00000186638	KIF24	kinesin family member 24 [Source:HGNC Symbol;Acc:HGNC:19916]	3.11062	1.8e-08
ENSG00000170370	EMX2	empty spiracles homeobox 2 [Source:HGNC Symbol;Acc:HGNC:3341]	-2.54136	1.8e-08
ENSG00000138735	PDE5A	phosphodiesterase 5A [Source:HGNC Symbol;Acc:HGNC:8784]	3.35288	1.8e-08
ENSG00000168306	ACOX2	acyl-CoA oxidase 2 [Source:HGNC Symbol;Acc:HGNC:120]	-2.28707	1.9e-08
ENSG00000111879	FAM184A	family with sequence similarity 184 member A [Source:HGNC Symbol;Acc:HGNC:20991]	3.25442	1.9e-08
ENSG00000188042	ARL4C	ADP ribosylation factor like GTPase 4C [Source:HGNC Symbol;Acc:HGNC:698]	3.09041	2e-08
ENSG00000160051	IQCC	IQ motif containing C [Source:HGNC Symbol;Acc:HGNC:25545]	2.42839	2e-08
ENSG00000062282	DGAT2	diacylglycerol O-acyltransferase 2 [Source:HGNC Symbol;Acc:HGNC:16940]	3.84904	2e-08
ENSG00000158445	KCNB1	potassium voltage-gated channel subfamily B member 1 [Source:HGNC Symbol;Acc:HGNC:6231]	-2.47324	2e-08
ENSG00000155307	SAMSN1	SAM domain, SH3 domain and nuclear localization signals 1 [Source:HGNC Symbol;Acc:HGNC:10528]	2.62097	2e-08
ENSG00000158457	TSPAN33	tetraspanin 33 [Source:HGNC Symbol;Acc:HGNC:28743]	3.48727	2e-08
ENSG00000125871	MGME1	mitochondrial genome maintenance exonuclease 1 [Source:HGNC Symbol;Acc:HGNC:16205]	2.11741	2.1e-08
ENSG00000148803	FUOM	fucose mutarotase [Source:HGNC Symbol;Acc:HGNC:24733]	3.81319	2.4e-08
ENSG00000167281	RBFOX3	RNA binding fox-1 homolog 3 [Source:HGNC Symbol;Acc:HGNC:27097]	-4.02029	2.5e-08
ENSG00000231365	WARS2-AS1	WARS2 antisense RNA 1 [Source:HGNC Symbol;Acc:HGNC:40612]	2.22607	2.5e-08
ENSG00000000460	FIRRM	FIGNL1 interacting regulator of recombination and mitosis [Source:HGNC Symbol;Acc:HGNC:25565]	2.11682	2.6e-08
ENSG00000172935	MRGPRF	MAS related GPR family member F [Source:HGNC Symbol;Acc:HGNC:24828]	-2.25762	2.6e-08
ENSG00000150967	ABCB9	ATP binding cassette subfamily B member 9 [Source:HGNC Symbol;Acc:HGNC:50]	2.21822	2.7e-08
ENSG00000123610	TNFAIP6	TNF alpha induced protein 6 [Source:HGNC Symbol;Acc:HGNC:11898]	4.65248	2.7e-08
ENSG00000188211	NCR3LG1	natural killer cell cytotoxicity receptor 3 ligand 1 [Source:HGNC Symbol;Acc:HGNC:42400]	2.68273	2.8e-08
ENSG00000174175	SELP	selectin P [Source:HGNC Symbol;Acc:HGNC:10721]	-3.34475	2.8e-08
ENSG00000118985	ELL2	elongation factor for RNA polymerase II 2 [Source:HGNC Symbol;Acc:HGNC:17064]	2.24311	2.8e-08
ENSG00000163823	CCR1	C-C motif chemokine receptor 1 [Source:HGNC Symbol;Acc:HGNC:1602]	2.58686	2.9e-08
ENSG00000156298	TSPAN7	tetraspanin 7 [Source:HGNC Symbol;Acc:HGNC:11854]	-2.88186	2.9e-08
ENSG00000260822			2.23814	3e-08
ENSG00000005073	HOXA11	homeobox A11 [Source:HGNC Symbol;Acc:HGNC:5101]	-2.35104	3.1e-08
ENSG00000154898	CCDC144CP	coiled-coil domain containing 144C, pseudogene [Source:HGNC Symbol;Acc:HGNC:29073]	2.67845	3.1e-08
ENSG00000090006	LTBP4	latent transforming growth factor beta binding protein 4 [Source:HGNC Symbol;Acc:HGNC:6717]	-2.5971	3.1e-08
ENSG00000205084	TMEM231	transmembrane protein 231 [Source:HGNC Symbol;Acc:HGNC:37234]	-2.13332	3.1e-08
ENSG00000165072	MAMDC2	MAM domain containing 2 [Source:HGNC Symbol;Acc:HGNC:23673]	-2.53257	3.3e-08
ENSG00000174640	SLCO2A1	solute carrier organic anion transporter family member 2A1 [Source:HGNC Symbol;Acc:HGNC:10955]	-3.09449	3.3e-08
ENSG00000174482	LINGO2	leucine rich repeat and Ig domain containing 2 [Source:HGNC Symbol;Acc:HGNC:21207]	-3.59452	3.4e-08
ENSG00000131351	HAUS8	HAUS augmin like complex subunit 8 [Source:HGNC Symbol;Acc:HGNC:30532]	2.17558	3.4e-08
ENSG00000200048	RNU6-812P	RNA, U6 small nuclear 812, pseudogene [Source:HGNC Symbol;Acc:HGNC:47775]	4.63092	3.5e-08
ENSG00000199880	RNU6-888P	RNA, U6 small nuclear 888, pseudogene [Source:HGNC Symbol;Acc:HGNC:47851]	4.19276	3.5e-08
ENSG00000198003	ODAD3	outer dynein arm docking complex subunit 3 [Source:HGNC Symbol;Acc:HGNC:28303]	3.77323	3.7e-08
ENSG00000172575	RASGRP1	RAS guanyl releasing protein 1 [Source:HGNC Symbol;Acc:HGNC:9878]	4.38933	3.8e-08
ENSG00000177697	CD151	CD151 molecule (Raph blood group) [Source:HGNC Symbol;Acc:HGNC:1630]	-2.06008	3.8e-08
ENSG00000130203	APOE	apolipoprotein E [Source:HGNC Symbol;Acc:HGNC:613]	2.67567	4.2e-08
ENSG00000149679	CABLES2	Cdk5 and Abl enzyme substrate 2 [Source:HGNC Symbol;Acc:HGNC:16143]	2.44647	4.2e-08
ENSG00000251194		novel transcript	-2.85442	4.2e-08
ENSG00000252247	RNU6-70P	RNA, U6 small nuclear 70, pseudogene [Source:HGNC Symbol;Acc:HGNC:42560]	3.08207	4.3e-08
ENSG00000075213	SEMA3A	semaphorin 3A [Source:HGNC Symbol;Acc:HGNC:10723]	5.38259	4.4e-08
ENSG00000132561	MATN2	matrilin 2 [Source:HGNC Symbol;Acc:HGNC:6908]	-2.43733	4.6e-08
ENSG00000197275	RAD54B	RAD54 homolog B [Source:HGNC Symbol;Acc:HGNC:17228]	3.09663	4.8e-08
ENSG00000071205	ARHGAP10	Rho GTPase activating protein 10 [Source:HGNC Symbol;Acc:HGNC:26099]	2.33076	4.9e-08
ENSG00000185499	MUC1	mucin 1, cell surface associated [Source:HGNC Symbol;Acc:HGNC:7508]	2.95878	5.1e-08
ENSG00000196923	PDLIM7	PDZ and LIM domain 7 [Source:HGNC Symbol;Acc:HGNC:22958]	-2	5.2e-08
ENSG00000008300	CELSR3	cadherin EGF LAG seven-pass G-type receptor 3 [Source:HGNC Symbol;Acc:HGNC:3230]	4.14049	5.3e-08
ENSG00000196090	PTPRT	protein tyrosine phosphatase receptor type T [Source:HGNC Symbol;Acc:HGNC:9682]	9.55728	5.3e-08
ENSG00000134533	RERG	RAS like estrogen regulated growth inhibitor [Source:HGNC Symbol;Acc:HGNC:15980]	-2.56383	5.5e-08
ENSG00000115896	PLCL1	phospholipase C like 1 (inactive) [Source:HGNC Symbol;Acc:HGNC:9063]	-3.52445	5.5e-08
ENSG00000133110	POSTN	periostin [Source:HGNC Symbol;Acc:HGNC:16953]	3.83812	5.5e-08
ENSG00000186854	TRABD2A	TraB domain containing 2A [Source:HGNC Symbol;Acc:HGNC:27013]	4.00972	5.8e-08
ENSG00000014138	POLA2	DNA polymerase alpha 2, accessory subunit [Source:HGNC Symbol;Acc:HGNC:30073]	2.17935	5.8e-08
ENSG00000146232	NFKBIE	NFKB inhibitor epsilon [Source:HGNC Symbol;Acc:HGNC:7799]	3.41007	5.9e-08
ENSG00000176894	PXMP2	peroxisomal membrane protein 2 [Source:HGNC Symbol;Acc:HGNC:9716]	2.12064	6e-08
ENSG00000196074	SYCP2	synaptonemal complex protein 2 [Source:HGNC Symbol;Acc:HGNC:11490]	2.9005	6e-08
ENSG00000177508	IRX3	iroquois homeobox 3 [Source:HGNC Symbol;Acc:HGNC:14360]	3.53204	6.2e-08
ENSG00000128578	STRIP2	striatin interacting protein 2 [Source:HGNC Symbol;Acc:HGNC:22209]	6.03436	6.3e-08
ENSG00000099194	SCD	stearoyl-CoA desaturase [Source:HGNC Symbol;Acc:HGNC:10571]	2.42049	6.3e-08
ENSG00000173391	OLR1	oxidized low density lipoprotein receptor 1 [Source:HGNC Symbol;Acc:HGNC:8133]	7.89314	6.3e-08
ENSG00000124575	H1-3	H1.3 linker histone, cluster member [Source:HGNC Symbol;Acc:HGNC:4717]	2.89648	6.4e-08
ENSG00000174469	CNTNAP2	contactin associated protein 2 [Source:HGNC Symbol;Acc:HGNC:13830]	8.29993	6.6e-08
ENSG00000103034	NDRG4	NDRG family member 4 [Source:HGNC Symbol;Acc:HGNC:14466]	-3.14356	6.7e-08
ENSG00000102878	HSF4	heat shock transcription factor 4 [Source:HGNC Symbol;Acc:HGNC:5227]	-2.35528	6.7e-08
ENSG00000011201	ANOS1	anosmin 1 [Source:HGNC Symbol;Acc:HGNC:6211]	3.34058	6.7e-08
ENSG00000149591	TAGLN	transgelin [Source:HGNC Symbol;Acc:HGNC:11553]	-2.20442	6.7e-08
ENSG00000135838	NPL	N-acetylneuraminate pyruvate lyase [Source:HGNC Symbol;Acc:HGNC:16781]	2.7637	6.7e-08
ENSG00000185920	PTCH1	patched 1 [Source:HGNC Symbol;Acc:HGNC:9585]	3.20717	6.9e-08
ENSG00000206846	Y_RNA	Y RNA [Source:RFAM;Acc:RF00019]	5.58246	7.3e-08
ENSG00000151067	CACNA1C	calcium voltage-gated channel subunit alpha1 C [Source:HGNC Symbol;Acc:HGNC:1390]	-2.09406	7.5e-08
ENSG00000227773	ASH1L-IT1	ASH1L intronic transcript 1 [Source:HGNC Symbol;Acc:HGNC:41449]	2.07355	7.6e-08
ENSG00000259495	ARNT2-DT	ARNT2 divergent transcript [Source:HGNC Symbol;Acc:HGNC:56077]	4.58557	7.6e-08
ENSG00000151617	EDNRA	endothelin receptor type A [Source:HGNC Symbol;Acc:HGNC:3179]	-2.06795	7.6e-08
ENSG00000232160	RAP2C-AS1	RAP2C antisense RNA 1 [Source:HGNC Symbol;Acc:HGNC:40957]	-2.03341	7.7e-08
ENSG00000013573	DDX11	DEAD/H-box helicase 11 [Source:HGNC Symbol;Acc:HGNC:2736]	2.05224	7.7e-08
ENSG00000004776	HSPB6	heat shock protein family B (small) member 6 [Source:HGNC Symbol;Acc:HGNC:26511]	-2.74024	7.8e-08
ENSG00000025423	HSD17B6	hydroxysteroid 17-beta dehydrogenase 6 [Source:HGNC Symbol;Acc:HGNC:23316]	-2.53889	7.8e-08
ENSG00000188191	PRKAR1B	protein kinase cAMP-dependent type I regulatory subunit beta [Source:HGNC Symbol;Acc:HGNC:9390]	-2.42469	8e-08
ENSG00000135378	PRRG4	proline rich and Gla domain 4 [Source:HGNC Symbol;Acc:HGNC:30799]	4.70534	8.1e-08
ENSG00000079462	PAFAH1B3	platelet activating factor acetylhydrolase 1b catalytic subunit 3 [Source:HGNC Symbol;Acc:HGNC:8576]	2.23473	8.6e-08
ENSG00000163694	RBM47	RNA binding motif protein 47 [Source:HGNC Symbol;Acc:HGNC:30358]	2.68757	8.7e-08
ENSG00000136122	BORA	BORA aurora kinase A activator [Source:HGNC Symbol;Acc:HGNC:24724]	2.9635	8.8e-08
ENSG00000183048	SLC25A10	solute carrier family 25 member 10 [Source:HGNC Symbol;Acc:HGNC:10980]	3.24136	8.8e-08
ENSG00000162745	OLFML2B	olfactomedin like 2B [Source:HGNC Symbol;Acc:HGNC:24558]	2.96555	8.8e-08
ENSG00000102362	SYTL4	synaptotagmin like 4 [Source:HGNC Symbol;Acc:HGNC:15588]	-2.30905	9e-08
ENSG00000163815	CLEC3B	C-type lectin domain family 3 member B [Source:HGNC Symbol;Acc:HGNC:11891]	-2.43277	9.1e-08
ENSG00000210176	MT-TH	mitochondrially encoded tRNA-His (CAU/C) [Source:HGNC Symbol;Acc:HGNC:7487]	3.6336	9.1e-08
ENSG00000165475	CRYL1	crystallin lambda 1 [Source:HGNC Symbol;Acc:HGNC:18246]	-2.17211	9.1e-08
ENSG00000115756	HPCAL1	hippocalcin like 1 [Source:HGNC Symbol;Acc:HGNC:5145]	-2.15173	9.3e-08
ENSG00000173372	C1QA	complement C1q A chain [Source:HGNC Symbol;Acc:HGNC:1241]	2.33788	9.4e-08
ENSG00000272796			6.26103	9.5e-08
ENSG00000200142	Y_RNA	Y RNA [Source:RFAM;Acc:RF00019]	5.00164	9.5e-08
ENSG00000104313	EYA1	EYA transcriptional coactivator and phosphatase 1 [Source:HGNC Symbol;Acc:HGNC:3519]	7.58422	9.9e-08
ENSG00000145416	MARCHF1	membrane associated ring-CH-type finger 1 [Source:HGNC Symbol;Acc:HGNC:26077]	2.1252	1e-07
ENSG00000265800		novel transcript, sense intronic to HN1	2.93223	1e-07
ENSG00000173369	C1QB	complement C1q B chain [Source:HGNC Symbol;Acc:HGNC:1242]	2.36986	1e-07
ENSG00000186517	ARHGAP30	Rho GTPase activating protein 30 [Source:HGNC Symbol;Acc:HGNC:27414]	2.26797	1e-07
ENSG00000135454	B4GALNT1	beta-1,4-N-acetyl-galactosaminyltransferase 1 [Source:HGNC Symbol;Acc:HGNC:4117]	2.88506	1.1e-07
ENSG00000196878	LAMB3	laminin subunit beta 3 [Source:HGNC Symbol;Acc:HGNC:6490]	5.28206	1.1e-07
ENSG00000161642	ZNF385A	zinc finger protein 385A [Source:HGNC Symbol;Acc:HGNC:17521]	2.15487	1.2e-07
ENSG00000182199	SHMT2	serine hydroxymethyltransferase 2 [Source:HGNC Symbol;Acc:HGNC:10852]	2.12889	1.2e-07
ENSG00000145555	MYO10	myosin X [Source:HGNC Symbol;Acc:HGNC:7593]	2.10424	1.2e-07
ENSG00000146374	RSPO3	R-spondin 3 [Source:HGNC Symbol;Acc:HGNC:20866]	-3.0107	1.2e-07
ENSG00000174460	ZCCHC12	zinc finger CCHC-type containing 12 [Source:HGNC Symbol;Acc:HGNC:27273]	-4.29185	1.2e-07
ENSG00000168389	MFSD2A	MFSD2 lysolipid transporter A, lysophospholipid [Source:HGNC Symbol;Acc:HGNC:25897]	-3.32464	1.2e-07
ENSG00000179841	AKAP5	A-kinase anchoring protein 5 [Source:HGNC Symbol;Acc:HGNC:375]	2.46895	1.2e-07
ENSG00000163931	TKT	transketolase [Source:HGNC Symbol;Acc:HGNC:11834]	-2.46519	1.3e-07
ENSG00000261685			-2.43463	1.4e-07
ENSG00000164930	FZD6	frizzled class receptor 6 [Source:HGNC Symbol;Acc:HGNC:4044]	2.65516	1.4e-07
ENSG00000164430	CGAS	cyclic GMP-AMP synthase [Source:HGNC Symbol;Acc:HGNC:21367]	2.77772	1.5e-07
ENSG00000005108	THSD7A	thrombospondin type 1 domain containing 7A [Source:HGNC Symbol;Acc:HGNC:22207]	-2.85918	1.5e-07
ENSG00000198624	CCDC69	coiled-coil domain containing 69 [Source:HGNC Symbol;Acc:HGNC:24487]	-2.23736	1.5e-07
ENSG00000142621	FHAD1	forkhead associated phosphopeptide binding domain 1 [Source:HGNC Symbol;Acc:HGNC:29408]	4.02085	1.5e-07
ENSG00000185681	MORN5	MORN repeat containing 5 [Source:HGNC Symbol;Acc:HGNC:17841]	-3.87582	1.5e-07
ENSG00000248596		novel transcript	7.85439	1.5e-07
ENSG00000230006	ANKRD36BP2	ankyrin repeat domain 36B pseudogene 2 [Source:HGNC Symbol;Acc:HGNC:33607]	4.93449	1.6e-07
ENSG00000197461	PDGFA	platelet derived growth factor subunit A [Source:HGNC Symbol;Acc:HGNC:8799]	-2.05965	1.6e-07
ENSG00000237940	LINC01238	long intergenic non-protein coding RNA 1238 [Source:HGNC Symbol;Acc:HGNC:49795]	-3.50108	1.7e-07
ENSG00000121057	AKAP1	A-kinase anchoring protein 1 [Source:HGNC Symbol;Acc:HGNC:367]	2.00987	1.7e-07
ENSG00000019485	PRDM11	PR/SET domain 11 [Source:HGNC Symbol;Acc:HGNC:13996]	-2.15876	1.7e-07
ENSG00000242094	FOXP1-IT1	FOXP1 intronic transcript 1 [Source:HGNC Symbol;Acc:HGNC:41335]	2.40727	1.8e-07
ENSG00000133863	TEX15	testis expressed 15, meiosis and synapsis associated [Source:HGNC Symbol;Acc:HGNC:11738]	-3.53841	1.8e-07
ENSG00000183578	TNFAIP8L3	TNF alpha induced protein 8 like 3 [Source:HGNC Symbol;Acc:HGNC:20620]	-2.37495	1.8e-07
ENSG00000107796	ACTA2	actin alpha 2, smooth muscle [Source:HGNC Symbol;Acc:HGNC:130]	-2.11301	1.8e-07
ENSG00000258274	CRADD-AS1	CRADD antisense RNA 1 [Source:HGNC Symbol;Acc:HGNC:56184]	-3.611	1.9e-07
ENSG00000136153	LMO7	LIM domain 7 [Source:HGNC Symbol;Acc:HGNC:6646]	2.1428	1.9e-07
ENSG00000231241	RPS3AP3	RPS3A pseudogene 3 [Source:HGNC Symbol;Acc:HGNC:16537]	3.61125	2e-07
ENSG00000165168	CYBB	cytochrome b-245 beta chain [Source:HGNC Symbol;Acc:HGNC:2578]	1.99945	2e-07
ENSG00000280323		TEC	-2.86156	2e-07
ENSG00000131389	SLC6A6	solute carrier family 6 member 6 [Source:HGNC Symbol;Acc:HGNC:11052]	-2.41145	2e-07
ENSG00000143632	ACTA1	actin alpha 1, skeletal muscle [Source:HGNC Symbol;Acc:HGNC:129]	14.455	2e-07
ENSG00000134242	PTPN22	protein tyrosine phosphatase non-receptor type 22 [Source:HGNC Symbol;Acc:HGNC:9652]	3.38393	2.1e-07
ENSG00000092621	PHGDH	phosphoglycerate dehydrogenase [Source:HGNC Symbol;Acc:HGNC:8923]	2.21837	2.1e-07
ENSG00000101670	LIPG	lipase G, endothelial type [Source:HGNC Symbol;Acc:HGNC:6623]	5.15975	2.1e-07
ENSG00000100027	YPEL1	yippee like 1 [Source:HGNC Symbol;Acc:HGNC:12845]	2.00028	2.2e-07
ENSG00000251493	FOXD1	forkhead box D1 [Source:HGNC Symbol;Acc:HGNC:3802]	9.48074	2.2e-07
ENSG00000183597	TANGO2	transport and golgi organization 2 homolog [Source:HGNC Symbol;Acc:HGNC:25439]	2.0107	2.2e-07
ENSG00000153902	LGI4	leucine rich repeat LGI family member 4 [Source:HGNC Symbol;Acc:HGNC:18712]	-2.6246	2.2e-07
ENSG00000164932	CTHRC1	collagen triple helix repeat containing 1 [Source:HGNC Symbol;Acc:HGNC:18831]	3.53253	2.2e-07
ENSG00000170962	PDGFD	platelet derived growth factor D [Source:HGNC Symbol;Acc:HGNC:30620]	-2.50846	2.3e-07
ENSG00000091490	SEL1L3	SEL1L family member 3 [Source:HGNC Symbol;Acc:HGNC:29108]	2.97977	2.3e-07
ENSG00000196361	ELAVL3	ELAV like RNA binding protein 3 [Source:HGNC Symbol;Acc:HGNC:3314]	7.49745	2.3e-07
ENSG00000212464	SNORA12	small nucleolar RNA, H/ACA box 12 [Source:HGNC Symbol;Acc:HGNC:32600]	-3.56006	2.3e-07
ENSG00000164176	EDIL3	EGF like repeats and discoidin domains 3 [Source:HGNC Symbol;Acc:HGNC:3173]	3.44857	2.3e-07
ENSG00000252651	RNU6-557P	RNA, U6 small nuclear 557, pseudogene [Source:HGNC Symbol;Acc:HGNC:47520]	2.52241	2.4e-07
ENSG00000088756	ARHGAP28	Rho GTPase activating protein 28 [Source:HGNC Symbol;Acc:HGNC:25509]	2.48492	2.4e-07
ENSG00000076944	STXBP2	syntaxin binding protein 2 [Source:HGNC Symbol;Acc:HGNC:11445]	2.97152	2.4e-07
ENSG00000164188	RANBP3L	RAN binding protein 3 like [Source:HGNC Symbol;Acc:HGNC:26353]	7.98394	2.4e-07
ENSG00000279166		TEC	2.58811	2.4e-07
ENSG00000108691	CCL2	C-C motif chemokine ligand 2 [Source:HGNC Symbol;Acc:HGNC:10618]	3.85545	2.5e-07
ENSG00000104267	CA2	carbonic anhydrase 2 [Source:HGNC Symbol;Acc:HGNC:1373]	5.21295	2.5e-07
ENSG00000054598	FOXC1	forkhead box C1 [Source:HGNC Symbol;Acc:HGNC:3800]	2.90533	2.5e-07
ENSG00000135744	AGT	angiotensinogen [Source:HGNC Symbol;Acc:HGNC:333]	4.73282	2.6e-07
ENSG00000100167	SEPTIN3	septin 3 [Source:HGNC Symbol;Acc:HGNC:10750]	4.25719	2.6e-07
ENSG00000064042	LIMCH1	LIM and calponin homology domains 1 [Source:HGNC Symbol;Acc:HGNC:29191]	2.3938	2.7e-07
ENSG00000112096			2.22978	2.7e-07
ENSG00000202523	Y_RNA	Y RNA [Source:RFAM;Acc:RF00019]	3.08849	2.7e-07
ENSG00000184838	PRR16	proline rich 16 [Source:HGNC Symbol;Acc:HGNC:29654]	-2.5062	2.7e-07
ENSG00000023445	BIRC3	baculoviral IAP repeat containing 3 [Source:HGNC Symbol;Acc:HGNC:591]	2.89267	2.7e-07
ENSG00000124440	HIF3A	hypoxia inducible factor 3 subunit alpha [Source:HGNC Symbol;Acc:HGNC:15825]	-3.1464	2.7e-07
ENSG00000058404	CAMK2B	calcium/calmodulin dependent protein kinase II beta [Source:HGNC Symbol;Acc:HGNC:1461]	3.32119	2.8e-07
ENSG00000228716	DHFR	dihydrofolate reductase [Source:HGNC Symbol;Acc:HGNC:2861]	2.38006	2.8e-07
ENSG00000184307	ZDHHC23	zinc finger DHHC-type palmitoyltransferase 23 [Source:HGNC Symbol;Acc:HGNC:28654]	3.48148	2.9e-07
ENSG00000157851	DPYSL5	dihydropyrimidinase like 5 [Source:HGNC Symbol;Acc:HGNC:20637]	6.77115	2.9e-07
ENSG00000150907	FOXO1	forkhead box O1 [Source:HGNC Symbol;Acc:HGNC:3819]	-2.14355	3e-07
ENSG00000125319	HROB	homologous recombination factor with OB-fold [Source:HGNC Symbol;Acc:HGNC:28460]	3.61651	3.1e-07
ENSG00000153363	LINC00467	long intergenic non-protein coding RNA 467 [Source:HGNC Symbol;Acc:HGNC:28227]	2.06322	3.2e-07
ENSG00000215845	TSTD1	thiosulfate sulfurtransferase like domain containing 1 [Source:HGNC Symbol;Acc:HGNC:35410]	4.21783	3.3e-07
ENSG00000111445	RFC5	replication factor C subunit 5 [Source:HGNC Symbol;Acc:HGNC:9973]	2.0913	3.3e-07
ENSG00000113739	STC2	stanniocalcin 2 [Source:HGNC Symbol;Acc:HGNC:11374]	3.70481	3.3e-07
ENSG00000170323	FABP4	fatty acid binding protein 4 [Source:HGNC Symbol;Acc:HGNC:3559]	-3.73757	3.3e-07
ENSG00000242265	PEG10	paternally expressed 10 [Source:HGNC Symbol;Acc:HGNC:14005]	3.01969	3.4e-07
ENSG00000273079	GRIN2B	glutamate ionotropic receptor NMDA type subunit 2B [Source:HGNC Symbol;Acc:HGNC:4586]	5.28352	3.4e-07
ENSG00000251872			3.76774	3.4e-07
ENSG00000086289	EPDR1	ependymin related 1 [Source:HGNC Symbol;Acc:HGNC:17572]	-2.22607	3.5e-07
ENSG00000137203	TFAP2A	transcription factor AP-2 alpha [Source:HGNC Symbol;Acc:HGNC:11742]	7.21951	3.5e-07
ENSG00000135045	C9orf40	chromosome 9 open reading frame 40 [Source:HGNC Symbol;Acc:HGNC:23433]	1.99515	3.5e-07
ENSG00000136379	ABHD17C	abhydrolase domain containing 17C, depalmitoylase [Source:HGNC Symbol;Acc:HGNC:26925]	2.09711	3.6e-07
ENSG00000102053	ZC3H12B	zinc finger CCCH-type containing 12B [Source:HGNC Symbol;Acc:HGNC:17407]	-2.15024	3.6e-07
ENSG00000214510	SPINK13	serine peptidase inhibitor Kazal type 13 [Source:HGNC Symbol;Acc:HGNC:27200]	15.7732	3.7e-07
ENSG00000150637	CD226	CD226 molecule [Source:HGNC Symbol;Acc:HGNC:16961]	2.18328	3.8e-07
ENSG00000239437	RN7SL752P	RNA, 7SL, cytoplasmic 752, pseudogene [Source:HGNC Symbol;Acc:HGNC:46768]	5.34281	3.8e-07
ENSG00000154330	PGM5	phosphoglucomutase 5 [Source:HGNC Symbol;Acc:HGNC:8908]	-2.18268	3.9e-07
ENSG00000266964	FXYD1	FXYD domain containing ion transport regulator 1 [Source:HGNC Symbol;Acc:HGNC:4025]	-2.50585	3.9e-07
ENSG00000204304	PBX2	PBX homeobox 2 [Source:HGNC Symbol;Acc:HGNC:8633]	-2.01042	3.9e-07
ENSG00000276136		novel transcript	-2.19208	3.9e-07
ENSG00000212366	RNU6-1246P	RNA, U6 small nuclear 1246, pseudogene [Source:HGNC Symbol;Acc:HGNC:48209]	2.7353	4e-07
ENSG00000207330	RNU6-73P	RNA, U6 small nuclear 73, pseudogene [Source:HGNC Symbol;Acc:HGNC:42563]	2.77868	4.1e-07
ENSG00000173641	HSPB7	heat shock protein family B (small) member 7 [Source:HGNC Symbol;Acc:HGNC:5249]	-2.4353	4.1e-07
ENSG00000139629	GALNT6	polypeptide N-acetylgalactosaminyltransferase 6 [Source:HGNC Symbol;Acc:HGNC:4128]	2.60521	4.1e-07
ENSG00000162639	HENMT1	HEN methyltransferase 1 [Source:HGNC Symbol;Acc:HGNC:26400]	3.07673	4.2e-07
ENSG00000183145	RIPPLY3	ripply transcriptional repressor 3 [Source:HGNC Symbol;Acc:HGNC:3047]	6.36032	4.3e-07
ENSG00000107562	CXCL12	C-X-C motif chemokine ligand 12 [Source:HGNC Symbol;Acc:HGNC:10672]	-2.1622	4.3e-07
ENSG00000123131	PRDX4	peroxiredoxin 4 [Source:HGNC Symbol;Acc:HGNC:17169]	2.02722	4.3e-07
ENSG00000107551	RASSF4	Ras association domain family member 4 [Source:HGNC Symbol;Acc:HGNC:20793]	2.09115	4.4e-07
ENSG00000106785	TRIM14	tripartite motif containing 14 [Source:HGNC Symbol;Acc:HGNC:16283]	2.11023	4.4e-07
ENSG00000215784	FAM72D	family with sequence similarity 72 member D [Source:HGNC Symbol;Acc:HGNC:33593]	4.77996	4.5e-07
ENSG00000137880	GCHFR	GTP cyclohydrolase I feedback regulator [Source:HGNC Symbol;Acc:HGNC:4194]	4.27582	4.5e-07
ENSG00000186818	LILRB4	leukocyte immunoglobulin like receptor B4 [Source:HGNC Symbol;Acc:HGNC:6608]	2.88826	4.6e-07
ENSG00000280239		TEC	2.83392	4.6e-07
ENSG00000006432	MAP3K9	mitogen-activated protein kinase kinase kinase 9 [Source:HGNC Symbol;Acc:HGNC:6861]	5.8373	4.6e-07
ENSG00000164105	SAP30	Sin3A associated protein 30 [Source:HGNC Symbol;Acc:HGNC:10532]	2.1057	4.7e-07
ENSG00000167216	KATNAL2	katanin catalytic subunit A1 like 2 [Source:HGNC Symbol;Acc:HGNC:25387]	2.69933	4.8e-07
ENSG00000138172	CALHM2	calcium homeostasis modulator family member 2 [Source:HGNC Symbol;Acc:HGNC:23493]	-2.09638	4.9e-07
ENSG00000167306	MYO5B	myosin VB [Source:HGNC Symbol;Acc:HGNC:7603]	4.71285	5e-07
ENSG00000110328	GALNT18	polypeptide N-acetylgalactosaminyltransferase 18 [Source:HGNC Symbol;Acc:HGNC:30488]	-2.48027	5.1e-07
ENSG00000264433			-2.69933	5.2e-07
ENSG00000158169	FANCC	FA complementation group C [Source:HGNC Symbol;Acc:HGNC:3584]	2.18783	5.3e-07
ENSG00000157734	SNX22	sorting nexin 22 [Source:HGNC Symbol;Acc:HGNC:16315]	3.48148	5.4e-07
ENSG00000104147	OIP5	Opa interacting protein 5 [Source:HGNC Symbol;Acc:HGNC:20300]	4.9256	5.5e-07
ENSG00000279768			2.12741	5.5e-07
ENSG00000146054	TRIM7	tripartite motif containing 7 [Source:HGNC Symbol;Acc:HGNC:16278]	2.71773	5.5e-07
ENSG00000224958	PGM5-AS1	PGM5 antisense RNA 1 [Source:HGNC Symbol;Acc:HGNC:44181]	-4.90244	5.5e-07
ENSG00000175445	LPL	lipoprotein lipase [Source:HGNC Symbol;Acc:HGNC:6677]	2.74994	5.5e-07
ENSG00000176994	SMCR8	SMCR8-C9orf72 complex subunit [Source:HGNC Symbol;Acc:HGNC:17921]	2.5601	5.5e-07
ENSG00000169750	RAC3	Rac family small GTPase 3 [Source:HGNC Symbol;Acc:HGNC:9803]	2.42318	5.8e-07
ENSG00000174791	RIN1	Ras and Rab interactor 1 [Source:HGNC Symbol;Acc:HGNC:18749]	2.37528	5.9e-07
ENSG00000273314		novel transcript, antisense to CUL1	2.71076	5.9e-07
ENSG00000140749	IGSF6	immunoglobulin superfamily member 6 [Source:HGNC Symbol;Acc:HGNC:5953]	2.03863	5.9e-07
ENSG00000108551	RASD1	ras related dexamethasone induced 1 [Source:HGNC Symbol;Acc:HGNC:15828]	-3.04766	6.1e-07
ENSG00000179761	PIPOX	pipecolic acid and sarcosine oxidase [Source:HGNC Symbol;Acc:HGNC:17804]	-3.3851	6.3e-07
ENSG00000005020	SKAP2	src kinase associated phosphoprotein 2 [Source:HGNC Symbol;Acc:HGNC:15687]	2.09783	6.3e-07
ENSG00000100285	NEFH	neurofilament heavy chain [Source:HGNC Symbol;Acc:HGNC:7737]	5.21946	6.4e-07
ENSG00000132465	JCHAIN	joining chain of multimeric IgA and IgM [Source:HGNC Symbol;Acc:HGNC:5713]	5.31253	6.4e-07
ENSG00000259432		novel transcript, sense overlapping GPR176	3.96742	6.5e-07
ENSG00000203668	CHML	CHM like Rab escort protein [Source:HGNC Symbol;Acc:HGNC:1941]	2.09435	6.5e-07
ENSG00000141622	ARK2C	arkadia (RNF111) C-terminal like ring finger ubiquitin ligase 2C [Source:HGNC Symbol;Acc:HGNC:31696]	3.07354	6.7e-07
ENSG00000204764	RANBP17	RAN binding protein 17 [Source:HGNC Symbol;Acc:HGNC:14428]	2.26687	6.8e-07
ENSG00000269920			-3.28365	6.9e-07
ENSG00000239888	RN7SL792P	RNA, 7SL, cytoplasmic 792, pseudogene [Source:HGNC Symbol;Acc:HGNC:46808]	3.64142	6.9e-07
ENSG00000170779	CDCA4	cell division cycle associated 4 [Source:HGNC Symbol;Acc:HGNC:14625]	2.24202	6.9e-07
ENSG00000177103	DSCAML1	DS cell adhesion molecule like 1 [Source:HGNC Symbol;Acc:HGNC:14656]	-3.66141	6.9e-07
ENSG00000251897	RNU6-916P	RNA, U6 small nuclear 916, pseudogene [Source:HGNC Symbol;Acc:HGNC:47879]	4.75518	7.1e-07
ENSG00000131080	EDA2R	ectodysplasin A2 receptor [Source:HGNC Symbol;Acc:HGNC:17756]	-2.23783	7.1e-07
ENSG00000106714	CNTNAP3	contactin associated protein family member 3 [Source:HGNC Symbol;Acc:HGNC:13834]	6.02099	7.4e-07
ENSG00000268388	FENDRR	FOXF1 adjacent non-coding developmental regulatory RNA [Source:HGNC Symbol;Acc:HGNC:43894]	7.09794	7.4e-07
ENSG00000275632		novel transcript	2.21207	7.4e-07
ENSG00000172159	FRMD3	FERM domain containing 3 [Source:HGNC Symbol;Acc:HGNC:24125]	-2.44376	7.6e-07
ENSG00000279026		TEC	-2.33674	7.6e-07
ENSG00000135476	ESPL1	extra spindle pole bodies like 1, separase [Source:HGNC Symbol;Acc:HGNC:16856]	4.36899	7.6e-07
ENSG00000136231	IGF2BP3	insulin like growth factor 2 mRNA binding protein 3 [Source:HGNC Symbol;Acc:HGNC:28868]	6.53144	7.9e-07
ENSG00000121281	ADCY7	adenylate cyclase 7 [Source:HGNC Symbol;Acc:HGNC:238]	1.99764	8e-07
ENSG00000222051	RNU6-1165P	RNA, U6 small nuclear 1165, pseudogene [Source:HGNC Symbol;Acc:HGNC:48128]	2.29167	8e-07
ENSG00000043462	LCP2	lymphocyte cytosolic protein 2 [Source:HGNC Symbol;Acc:HGNC:6529]	2.07355	8.1e-07
ENSG00000147883	CDKN2B	cyclin dependent kinase inhibitor 2B [Source:HGNC Symbol;Acc:HGNC:1788]	2.88106	8.1e-07
ENSG00000168993	CPLX1	complexin 1 [Source:HGNC Symbol;Acc:HGNC:2309]	-2.48889	8.3e-07
ENSG00000175084	DES	desmin [Source:HGNC Symbol;Acc:HGNC:2770]	-2.83648	8.3e-07
ENSG00000151150	ANK3	ankyrin 3 [Source:HGNC Symbol;Acc:HGNC:494]	-2.08753	8.4e-07
ENSG00000112394	SLC16A10	solute carrier family 16 member 10 [Source:HGNC Symbol;Acc:HGNC:17027]	2.90653	8.4e-07
ENSG00000136425	CIB2	calcium and integrin binding family member 2 [Source:HGNC Symbol;Acc:HGNC:24579]	2.12093	8.4e-07
ENSG00000231764	DLX6-AS1	DLX6 antisense RNA 1 [Source:HGNC Symbol;Acc:HGNC:37151]	7.20351	8.4e-07
ENSG00000201329	U3	Small nucleolar RNA U3 [Source:RFAM;Acc:RF00012]	3.03543	8.6e-07
ENSG00000134755	DSC2	desmocollin 2 [Source:HGNC Symbol;Acc:HGNC:3036]	3.60175	8.6e-07
ENSG00000160654	CD3G	CD3 gamma subunit of T-cell receptor complex [Source:HGNC Symbol;Acc:HGNC:1675]	4.01417	8.7e-07
ENSG00000183688	RFLNB	refilin B [Source:HGNC Symbol;Acc:HGNC:28705]	2.31626	9.1e-07
ENSG00000133937	GSC	goosecoid homeobox [Source:HGNC Symbol;Acc:HGNC:4612]	5.58362	9.1e-07
ENSG00000271503	CCL5	C-C motif chemokine ligand 5 [Source:HGNC Symbol;Acc:HGNC:10632]	2.76255	9.1e-07
ENSG00000116701	NCF2	neutrophil cytosolic factor 2 [Source:HGNC Symbol;Acc:HGNC:7661]	2.27726	9.3e-07
ENSG00000130226	DPP6	dipeptidyl peptidase like 6 [Source:HGNC Symbol;Acc:HGNC:3010]	-3.32718	9.3e-07
ENSG00000232995		novel transcript	2.23163	9.4e-07
ENSG00000210049	MT-TF	mitochondrially encoded tRNA-Phe (UUU/C) [Source:HGNC Symbol;Acc:HGNC:7481]	2.30809	9.4e-07
ENSG00000207523	SNORA66	small nucleolar RNA, H/ACA box 66 [Source:HGNC Symbol;Acc:HGNC:10223]	4.78494	9.5e-07
ENSG00000269825		novel zinc finger protein	2.81474	9.5e-07
ENSG00000118513	MYB	MYB proto-oncogene, transcription factor [Source:HGNC Symbol;Acc:HGNC:7545]	4.17883	9.5e-07
ENSG00000155961	RAB39B	RAB39B, member RAS oncogene family [Source:HGNC Symbol;Acc:HGNC:16499]	3.63033	9.9e-07
ENSG00000138346	DNA2	DNA replication helicase/nuclease 2 [Source:HGNC Symbol;Acc:HGNC:2939]	2.56347	9.9e-07
ENSG00000201642	RNU6-865P	RNA, U6 small nuclear 865, pseudogene [Source:HGNC Symbol;Acc:HGNC:47828]	2.71867	1e-06
ENSG00000056558	TRAF1	TNF receptor associated factor 1 [Source:HGNC Symbol;Acc:HGNC:12031]	2.17392	1e-06
ENSG00000065923	SLC9A7	solute carrier family 9 member A7 [Source:HGNC Symbol;Acc:HGNC:17123]	3.19873	1e-06
ENSG00000119547	ONECUT2	one cut homeobox 2 [Source:HGNC Symbol;Acc:HGNC:8139]	4.50773	1.1e-06
ENSG00000091986	CCDC80	coiled-coil domain containing 80 [Source:HGNC Symbol;Acc:HGNC:30649]	-2.00277	1.1e-06
ENSG00000144354	CDCA7	cell division cycle associated 7 [Source:HGNC Symbol;Acc:HGNC:14628]	2.84711	1.1e-06
ENSG00000114270	COL7A1	collagen type VII alpha 1 chain [Source:HGNC Symbol;Acc:HGNC:2214]	2.30298	1.1e-06
ENSG00000099797	TECR	trans-2,3-enoyl-CoA reductase [Source:HGNC Symbol;Acc:HGNC:4551]	2.20702	1.1e-06
ENSG00000229474	PATL2	PAT1 homolog 2 [Source:HGNC Symbol;Acc:HGNC:33630]	2.57809	1.1e-06
ENSG00000158859	ADAMTS4	ADAM metallopeptidase with thrombospondin type 1 motif 4 [Source:HGNC Symbol;Acc:HGNC:220]	2.62479	1.2e-06
ENSG00000101938	CHRDL1	chordin like 1 [Source:HGNC Symbol;Acc:HGNC:29861]	-3.01383	1.2e-06
ENSG00000200250	RNU6-1147P	RNA, U6 small nuclear 1147, pseudogene [Source:HGNC Symbol;Acc:HGNC:48110]	2.30282	1.2e-06
ENSG00000184226	PCDH9	protocadherin 9 [Source:HGNC Symbol;Acc:HGNC:8661]	3.54848	1.2e-06
ENSG00000185862	EVI2B	ecotropic viral integration site 2B [Source:HGNC Symbol;Acc:HGNC:3500]	2.118	1.2e-06
ENSG00000185442	FAM174B	family with sequence similarity 174 member B [Source:HGNC Symbol;Acc:HGNC:34339]	2.15636	1.2e-06
ENSG00000088305	DNMT3B	DNA methyltransferase 3 beta [Source:HGNC Symbol;Acc:HGNC:2979]	2.38932	1.3e-06
ENSG00000158825	CDA	cytidine deaminase [Source:HGNC Symbol;Acc:HGNC:1712]	-2.8251	1.3e-06
ENSG00000221440	RNU6ATAC31P	RNA, U6atac small nuclear 31, pseudogene [Source:HGNC Symbol;Acc:HGNC:46930]	-3.15207	1.3e-06
ENSG00000227036	LINC00511	long intergenic non-protein coding RNA 511 [Source:HGNC Symbol;Acc:HGNC:43564]	3.70944	1.3e-06
ENSG00000153064	BANK1	B cell scaffold protein with ankyrin repeats 1 [Source:HGNC Symbol;Acc:HGNC:18233]	4.2152	1.3e-06
ENSG00000162174	ASRGL1	asparaginase and isoaspartyl peptidase 1 [Source:HGNC Symbol;Acc:HGNC:16448]	3.07588	1.3e-06
ENSG00000237152			5.94468	1.4e-06
ENSG00000241732			-2.51176	1.4e-06
ENSG00000183486	MX2	MX dynamin like GTPase 2 [Source:HGNC Symbol;Acc:HGNC:7533]	2.56454	1.4e-06
ENSG00000134317	GRHL1	grainyhead like transcription factor 1 [Source:HGNC Symbol;Acc:HGNC:17923]	4.96261	1.4e-06
ENSG00000074370	ATP2A3	ATPase sarcoplasmic/endoplasmic reticulum Ca2+ transporting 3 [Source:HGNC Symbol;Acc:HGNC:813]	2.35496	1.5e-06
ENSG00000158869	FCER1G	Fc epsilon receptor Ig [Source:HGNC Symbol;Acc:HGNC:3611]	2.16325	1.5e-06
ENSG00000272763	LINC03057	long intergenic non-protein coding RNA 3057 [Source:HGNC Symbol;Acc:HGNC:56359]	8.8483	1.5e-06
ENSG00000168913	ENHO	energy homeostasis associated [Source:HGNC Symbol;Acc:HGNC:24838]	5.68279	1.6e-06
ENSG00000121104	FAM117A	family with sequence similarity 117 member A [Source:HGNC Symbol;Acc:HGNC:24179]	-2.02286	1.6e-06
ENSG00000270562	FOXP1-DT	FOXP1 divergent transcript [Source:HGNC Symbol;Acc:HGNC:56284]	2.53344	1.6e-06
ENSG00000151090	THRB	thyroid hormone receptor beta [Source:HGNC Symbol;Acc:HGNC:11799]	-2.41999	1.6e-06
ENSG00000262943	ALOX12P2	arachidonate 12-lipoxygenase pseudogene 2 [Source:HGNC Symbol;Acc:HGNC:432]	6.27493	1.6e-06
ENSG00000119514	GALNT12	polypeptide N-acetylgalactosaminyltransferase 12 [Source:HGNC Symbol;Acc:HGNC:19877]	3.04449	1.6e-06
ENSG00000206974	RNU6-1144P	RNA, U6 small nuclear 1144, pseudogene [Source:HGNC Symbol;Acc:HGNC:48107]	3.77062	1.6e-06
ENSG00000280119		TEC	-3.21206	1.6e-06
ENSG00000264112		novel transcript	2.38254	1.6e-06
ENSG00000172345	STARD5	StAR related lipid transfer domain containing 5 [Source:HGNC Symbol;Acc:HGNC:18065]	-2.15935	1.7e-06
ENSG00000197565	COL4A6	collagen type IV alpha 6 chain [Source:HGNC Symbol;Acc:HGNC:2208]	-2.98101	1.7e-06
ENSG00000169436	COL22A1	collagen type XXII alpha 1 chain [Source:HGNC Symbol;Acc:HGNC:22989]	-3.76591	1.7e-06
ENSG00000059915	PSD	pleckstrin and Sec7 domain containing [Source:HGNC Symbol;Acc:HGNC:9507]	-2.92736	1.7e-06
ENSG00000091656	ZFHX4	zinc finger homeobox 4 [Source:HGNC Symbol;Acc:HGNC:30939]	3.78607	1.8e-06
ENSG00000112149	CD83	CD83 molecule [Source:HGNC Symbol;Acc:HGNC:1703]	2.21591	1.8e-06
ENSG00000144821	MYH15	myosin heavy chain 15 [Source:HGNC Symbol;Acc:HGNC:31073]	7.07093	1.8e-06
ENSG00000229019		novel transcript	-2.80383	1.8e-06
ENSG00000118640	VAMP8	vesicle associated membrane protein 8 [Source:HGNC Symbol;Acc:HGNC:12647]	2.33205	1.8e-06
ENSG00000264608			2.28295	1.8e-06
ENSG00000159189	C1QC	complement C1q C chain [Source:HGNC Symbol;Acc:HGNC:1245]	2.19664	1.8e-06
ENSG00000153714	LURAP1L	leucine rich adaptor protein 1 like [Source:HGNC Symbol;Acc:HGNC:31452]	2.56223	1.8e-06
ENSG00000026508	CD44	CD44 molecule (Indian blood group) [Source:HGNC Symbol;Acc:HGNC:1681]	-2.06108	1.9e-06
ENSG00000261553		novel transcript	3.54111	2e-06
ENSG00000118473	SGIP1	SH3GL interacting endocytic adaptor 1 [Source:HGNC Symbol;Acc:HGNC:25412]	3.08058	2e-06
ENSG00000269933			-3.15294	2e-06
ENSG00000112309	B3GAT2	beta-1,3-glucuronyltransferase 2 [Source:HGNC Symbol;Acc:HGNC:922]	5.46151	2e-06
ENSG00000150551	LYPD1	LY6/PLAUR domain containing 1 [Source:HGNC Symbol;Acc:HGNC:28431]	4.22514	2e-06
ENSG00000004468	CD38	CD38 molecule [Source:HGNC Symbol;Acc:HGNC:1667]	3.36895	2.1e-06
ENSG00000128262	POM121L9P	POM121 transmembrane nucleoporin like 9, pseudogene [Source:HGNC Symbol;Acc:HGNC:30080]	3.84824	2.1e-06
ENSG00000105639	JAK3	Janus kinase 3 [Source:HGNC Symbol;Acc:HGNC:6193]	2.67233	2.1e-06
ENSG00000200394	SNORA38B	small nucleolar RNA, H/ACA box 38B [Source:HGNC Symbol;Acc:HGNC:33617]	3.24406	2.1e-06
ENSG00000135114	OASL	2'-5'-oligoadenylate synthetase like [Source:HGNC Symbol;Acc:HGNC:8090]	6.05489	2.1e-06
ENSG00000196754	S100A2	S100 calcium binding protein A2 [Source:HGNC Symbol;Acc:HGNC:10492]	6.12751	2.2e-06
ENSG00000244335	RN7SL687P	RNA, 7SL, cytoplasmic 687, pseudogene [Source:HGNC Symbol;Acc:HGNC:46703]	6.12921	2.2e-06
ENSG00000232855		novel transcript	3.26957	2.3e-06
ENSG00000132932	ATP8A2	ATPase phospholipid transporting 8A2 [Source:HGNC Symbol;Acc:HGNC:13533]	4.88988	2.3e-06
ENSG00000196839	ADA	adenosine deaminase [Source:HGNC Symbol;Acc:HGNC:186]	2.20656	2.4e-06
ENSG00000165810	BTNL9	butyrophilin like 9 [Source:HGNC Symbol;Acc:HGNC:24176]	-2.27852	2.4e-06
ENSG00000127328	RAB3IP	RAB3A interacting protein [Source:HGNC Symbol;Acc:HGNC:16508]	2.60666	2.4e-06
ENSG00000077063	CTTNBP2	cortactin binding protein 2 [Source:HGNC Symbol;Acc:HGNC:15679]	-2.41195	2.5e-06
ENSG00000137745	MMP13	matrix metallopeptidase 13 [Source:HGNC Symbol;Acc:HGNC:7159]	11.5915	2.5e-06
ENSG00000162777	DENND2D	DENN domain containing 2D [Source:HGNC Symbol;Acc:HGNC:26192]	3.42642	2.6e-06
ENSG00000111331	OAS3	2'-5'-oligoadenylate synthetase 3 [Source:HGNC Symbol;Acc:HGNC:8088]	2.04174	2.6e-06
ENSG00000104043	ATP8B4	ATPase phospholipid transporting 8B4 (putative) [Source:HGNC Symbol;Acc:HGNC:13536]	-2.55815	2.6e-06
ENSG00000178460	MCMDC2	minichromosome maintenance domain containing 2 [Source:HGNC Symbol;Acc:HGNC:26368]	3.28228	2.6e-06
ENSG00000078725	BRINP1	BMP/retinoic acid inducible neural specific 1 [Source:HGNC Symbol;Acc:HGNC:2687]	-3.7236	2.6e-06
ENSG00000196159	FAT4	FAT atypical cadherin 4 [Source:HGNC Symbol;Acc:HGNC:23109]	2.34404	2.7e-06
ENSG00000186994	KANK3	KN motif and ankyrin repeat domains 3 [Source:HGNC Symbol;Acc:HGNC:24796]	-2.05879	2.7e-06
ENSG00000185686	PRAME	PRAME nuclear receptor transcriptional regulator [Source:HGNC Symbol;Acc:HGNC:9336]	10.9959	2.7e-06
ENSG00000198056	PRIM1	DNA primase subunit 1 [Source:HGNC Symbol;Acc:HGNC:9369]	2.40294	2.7e-06
ENSG00000185215	TNFAIP2	TNF alpha induced protein 2 [Source:HGNC Symbol;Acc:HGNC:11895]	2.09391	2.9e-06
ENSG00000072163	LIMS2	LIM zinc finger domain containing 2 [Source:HGNC Symbol;Acc:HGNC:16084]	-2.00625	2.9e-06
ENSG00000141526	SLC16A3	solute carrier family 16 member 3 [Source:HGNC Symbol;Acc:HGNC:10924]	2.28374	2.9e-06
ENSG00000171208	NETO2	neuropilin and tolloid like 2 [Source:HGNC Symbol;Acc:HGNC:14644]	2.44901	2.9e-06
ENSG00000172244	C5orf34	chromosome 5 open reading frame 34 [Source:HGNC Symbol;Acc:HGNC:24738]	2.77041	3e-06
ENSG00000124212	PTGIS	prostaglandin I2 synthase [Source:HGNC Symbol;Acc:HGNC:9603]	-2.24311	3e-06
ENSG00000105877	DNAH11	dynein axonemal heavy chain 11 [Source:HGNC Symbol;Acc:HGNC:2942]	4.4968	3e-06
ENSG00000107249	GLIS3	GLIS family zinc finger 3 [Source:HGNC Symbol;Acc:HGNC:28510]	2.05751	3.1e-06
ENSG00000101400	SNTA1	syntrophin alpha 1 [Source:HGNC Symbol;Acc:HGNC:11167]	2.15233	3.1e-06
ENSG00000183775	KCTD16	potassium channel tetramerization domain containing 16 [Source:HGNC Symbol;Acc:HGNC:29244]	3.82988	3.1e-06
ENSG00000260412		novel transcript, overlapping LINGO2	-2.78891	3.1e-06
ENSG00000126458	RRAS	RAS related [Source:HGNC Symbol;Acc:HGNC:10447]	-2.005	3.1e-06
ENSG00000182636	NDN	necdin, MAGE family member [Source:HGNC Symbol;Acc:HGNC:7675]	-2.59422	3.2e-06
ENSG00000147655	RSPO2	R-spondin 2 [Source:HGNC Symbol;Acc:HGNC:28583]	9.26313	3.2e-06
ENSG00000120088	CRHR1	corticotropin releasing hormone receptor 1 [Source:HGNC Symbol;Acc:HGNC:2357]	-3.144	3.3e-06
ENSG00000237886	NALT1	NOTCH1 associated lncRNA in T cell acute lymphoblastic leukemia 1 [Source:HGNC Symbol;Acc:HGNC:51192]	-2.96905	3.4e-06
ENSG00000188522	FAM83G	family with sequence similarity 83 member G [Source:HGNC Symbol;Acc:HGNC:32554]	2.91057	3.4e-06
ENSG00000267871	ZNF460-AS1	ZNF460 antisense RNA 1 [Source:HGNC Symbol;Acc:HGNC:53774]	-2.74765	3.5e-06
ENSG00000226445	THBS2-AS1	THBS2 antisense RNA 1 [Source:HGNC Symbol;Acc:HGNC:56059]	2.58506	3.7e-06
ENSG00000197140	ADAM32	ADAM metallopeptidase domain 32 [Source:HGNC Symbol;Acc:HGNC:15479]	2.20183	3.8e-06
ENSG00000166073	GPR176	G protein-coupled receptor 176 [Source:HGNC Symbol;Acc:HGNC:32370]	2.3361	3.8e-06
ENSG00000260337		novel transcript	5.14582	3.9e-06
ENSG00000170558	CDH2	cadherin 2 [Source:HGNC Symbol;Acc:HGNC:1759]	2.39297	3.9e-06
ENSG00000108106	UBE2S	ubiquitin conjugating enzyme E2 S [Source:HGNC Symbol;Acc:HGNC:17895]	2.67456	4.1e-06
ENSG00000180801	ARSJ	arylsulfatase family member J [Source:HGNC Symbol;Acc:HGNC:26286]	2.27679	4.1e-06
ENSG00000201223	RNU6-1305P	RNA, U6 small nuclear 1305, pseudogene [Source:HGNC Symbol;Acc:HGNC:48268]	3.95506	4.1e-06
ENSG00000276368	H2AC14	H2A clustered histone 14 [Source:HGNC Symbol;Acc:HGNC:4727]	4.81956	4.1e-06
ENSG00000152078	TLCD4	TLC domain containing 4 [Source:HGNC Symbol;Acc:HGNC:26477]	2.33399	4.1e-06
ENSG00000174871	CNIH2	cornichon family AMPA receptor auxiliary protein 2 [Source:HGNC Symbol;Acc:HGNC:28744]	2.75089	4.3e-06
ENSG00000172209	GPR22	G protein-coupled receptor 22 [Source:HGNC Symbol;Acc:HGNC:4477]	-10.1619	4.3e-06
ENSG00000163071	SPATA18	spermatogenesis associated 18 [Source:HGNC Symbol;Acc:HGNC:29579]	-2.91319	4.4e-06
ENSG00000229989	MIR181A1HG	MIR181A1 host gene [Source:HGNC Symbol;Acc:HGNC:48659]	2.50707	4.4e-06
ENSG00000255874	PRECSIT	p53 regulated carcinoma associated Stat3 activating long intergenic non-protein coding transcript [Source:HGNC Symbol;Acc:HGNC:27492]	2.67845	4.5e-06
ENSG00000161267	BDH1	3-hydroxybutyrate dehydrogenase 1 [Source:HGNC Symbol;Acc:HGNC:1027]	2.3408	4.5e-06
ENSG00000266524	GDF10	growth differentiation factor 10 [Source:HGNC Symbol;Acc:HGNC:4215]	-6.40057	4.5e-06
ENSG00000128045	RASL11B	RAS like family 11 member B [Source:HGNC Symbol;Acc:HGNC:23804]	-3.32119	4.7e-06
ENSG00000198728	LDB1	LIM domain binding 1 [Source:HGNC Symbol;Acc:HGNC:6532]	-2.22576	4.7e-06
ENSG00000175264	CHST1	carbohydrate sulfotransferase 1 [Source:HGNC Symbol;Acc:HGNC:1969]	2.20183	4.9e-06
ENSG00000001561	ENPP4	ectonucleotide pyrophosphatase/phosphodiesterase 4 [Source:HGNC Symbol;Acc:HGNC:3359]	2.23938	5.1e-06
ENSG00000127415	IDUA	alpha-L-iduronidase [Source:HGNC Symbol;Acc:HGNC:5391]	-2.05366	5.2e-06
ENSG00000157601	MX1	MX dynamin like GTPase 1 [Source:HGNC Symbol;Acc:HGNC:7532]	2.20855	5.2e-06
ENSG00000135253	KCP	kielin cysteine rich BMP regulator [Source:HGNC Symbol;Acc:HGNC:17585]	4.56685	5.2e-06
ENSG00000124491	F13A1	coagulation factor XIII A chain [Source:HGNC Symbol;Acc:HGNC:3531]	2.4582	5.2e-06
ENSG00000183876	ARSI	arylsulfatase family member I [Source:HGNC Symbol;Acc:HGNC:32521]	2.42637	5.3e-06
ENSG00000231434	HSP90AA3P	heat shock protein 90 alpha family class A member 3, pseudogene [Source:HGNC Symbol;Acc:HGNC:5254]	2.42167	5.6e-06
ENSG00000250320	EDIL3-DT	EDIL3 divergent transcript [Source:HGNC Symbol;Acc:HGNC:40204]	5.41402	5.6e-06
ENSG00000115457	IGFBP2	insulin like growth factor binding protein 2 [Source:HGNC Symbol;Acc:HGNC:5471]	-2.47461	5.6e-06
ENSG00000138650	PCDH10	protocadherin 10 [Source:HGNC Symbol;Acc:HGNC:13404]	3.90467	5.7e-06
ENSG00000100473	COCH	cochlin [Source:HGNC Symbol;Acc:HGNC:2180]	3.30649	5.7e-06
ENSG00000261496			-2.05937	5.7e-06
ENSG00000241472	PTPRG-AS1	PTPRG antisense RNA 1 [Source:HGNC Symbol;Acc:HGNC:44638]	3.91225	6e-06
ENSG00000135127	BICDL1	BICD family like cargo adaptor 1 [Source:HGNC Symbol;Acc:HGNC:28095]	4.14623	6.1e-06
ENSG00000185988	PLK5	polo like kinase 5 (inactive) [Source:HGNC Symbol;Acc:HGNC:27001]	-5.24994	6.1e-06
ENSG00000199377	RNU5F-1	RNA, U5F small nuclear 1 [Source:HGNC Symbol;Acc:HGNC:10216]	3.62254	6.2e-06
ENSG00000178718	RPP25	ribonuclease P and MRP subunit p25 [Source:HGNC Symbol;Acc:HGNC:30361]	2.56899	6.2e-06
ENSG00000163006	CCDC138	coiled-coil domain containing 138 [Source:HGNC Symbol;Acc:HGNC:26531]	2.1437	6.2e-06
ENSG00000147459	DOCK5	dedicator of cytokinesis 5 [Source:HGNC Symbol;Acc:HGNC:23476]	2.18813	6.2e-06
ENSG00000166823	MESP1	mesoderm posterior bHLH transcription factor 1 [Source:HGNC Symbol;Acc:HGNC:29658]	4.09425	6.3e-06
ENSG00000164125	GASK1B	golgi associated kinase 1B [Source:HGNC Symbol;Acc:HGNC:25312]	-2.00973	6.3e-06
ENSG00000155754	C2CD6	C2 calcium dependent domain containing 6 [Source:HGNC Symbol;Acc:HGNC:14438]	3.36919	6.3e-06
ENSG00000116106	EPHA4	EPH receptor A4 [Source:HGNC Symbol;Acc:HGNC:3388]	-2.10176	6.3e-06
ENSG00000070159	PTPN3	protein tyrosine phosphatase non-receptor type 3 [Source:HGNC Symbol;Acc:HGNC:9655]	2.31626	6.5e-06
ENSG00000085999	RAD54L	RAD54 like [Source:HGNC Symbol;Acc:HGNC:9826]	3.55463	6.5e-06
ENSG00000120647	CCDC77	coiled-coil domain containing 77 [Source:HGNC Symbol;Acc:HGNC:28203]	2.09565	6.6e-06
ENSG00000106089	STX1A	syntaxin 1A [Source:HGNC Symbol;Acc:HGNC:11433]	-2.01852	6.7e-06
ENSG00000054277	OPN3	opsin 3 [Source:HGNC Symbol;Acc:HGNC:14007]	1.99848	6.8e-06
ENSG00000279662		TEC	2.61716	6.9e-06
ENSG00000164591	MYOZ3	myozenin 3 [Source:HGNC Symbol;Acc:HGNC:18565]	2.67864	6.9e-06
ENSG00000135914	HTR2B	5-hydroxytryptamine receptor 2B [Source:HGNC Symbol;Acc:HGNC:5294]	-3.12315	7.3e-06
ENSG00000005059	MCUB	mitochondrial calcium uniporter dominant negative subunit beta [Source:HGNC Symbol;Acc:HGNC:26076]	2.13125	7.5e-06
ENSG00000135069	PSAT1	phosphoserine aminotransferase 1 [Source:HGNC Symbol;Acc:HGNC:19129]	4.82624	7.6e-06
ENSG00000200816	SNORA38	small nucleolar RNA, H/ACA box 38 [Source:HGNC Symbol;Acc:HGNC:32631]	2.38386	7.6e-06
ENSG00000136267	DGKB	diacylglycerol kinase beta [Source:HGNC Symbol;Acc:HGNC:2850]	-2.88166	7.6e-06
ENSG00000169435	RASSF6	Ras association domain family member 6 [Source:HGNC Symbol;Acc:HGNC:20796]	3.53816	7.6e-06
ENSG00000219438	TAFA5	TAFA chemokine like family member 5 [Source:HGNC Symbol;Acc:HGNC:21592]	-2.85997	7.7e-06
ENSG00000109854	HTATIP2	HIV-1 Tat interactive protein 2 [Source:HGNC Symbol;Acc:HGNC:16637]	2.31755	8.3e-06
ENSG00000075643	MOCOS	molybdenum cofactor sulfurase [Source:HGNC Symbol;Acc:HGNC:18234]	2.56881	8.3e-06
ENSG00000196208	GREB1	growth regulating estrogen receptor binding 1 [Source:HGNC Symbol;Acc:HGNC:24885]	-2.6297	8.3e-06
ENSG00000227507	LTB	lymphotoxin beta [Source:HGNC Symbol;Acc:HGNC:6711]	3.26052	8.4e-06
ENSG00000169248	CXCL11	C-X-C motif chemokine ligand 11 [Source:HGNC Symbol;Acc:HGNC:10638]	4.48031	8.5e-06
ENSG00000261654		novel transcript, sense overlapping C1orf103	3.10372	8.5e-06
ENSG00000198626	RYR2	ryanodine receptor 2 [Source:HGNC Symbol;Acc:HGNC:10484]	2.50273	8.6e-06
ENSG00000179954	SSC5D	scavenger receptor cysteine rich family member with 5 domains [Source:HGNC Symbol;Acc:HGNC:26641]	-2.02848	8.8e-06
ENSG00000095637	SORBS1	sorbin and SH3 domain containing 1 [Source:HGNC Symbol;Acc:HGNC:14565]	-2.05011	9.2e-06
ENSG00000104972	LILRB1	leukocyte immunoglobulin like receptor B1 [Source:HGNC Symbol;Acc:HGNC:6605]	2.43986	9.3e-06
ENSG00000198074	AKR1B10	aldo-keto reductase family 1 member B10 [Source:HGNC Symbol;Acc:HGNC:382]	-12.4684	9.3e-06
ENSG00000097021	ACOT7	acyl-CoA thioesterase 7 [Source:HGNC Symbol;Acc:HGNC:24157]	2.07714	9.3e-06
ENSG00000079337	RAPGEF3	Rap guanine nucleotide exchange factor 3 [Source:HGNC Symbol;Acc:HGNC:16629]	-2.08985	9.5e-06
ENSG00000133069	TMCC2	transmembrane and coiled-coil domain family 2 [Source:HGNC Symbol;Acc:HGNC:24239]	2.90372	9.5e-06
ENSG00000163220	S100A9	S100 calcium binding protein A9 [Source:HGNC Symbol;Acc:HGNC:10499]	2.97275	9.6e-06
ENSG00000253105		novel transcript	3.36219	9.6e-06
ENSG00000139155	SLCO1C1	solute carrier organic anion transporter family member 1C1 [Source:HGNC Symbol;Acc:HGNC:13819]	3.57936	9.7e-06
ENSG00000145365	TIFA	TRAF interacting protein with forkhead associated domain [Source:HGNC Symbol;Acc:HGNC:19075]	2.05523	9.7e-06
ENSG00000119922	IFIT2	interferon induced protein with tetratricopeptide repeats 2 [Source:HGNC Symbol;Acc:HGNC:5409]	2.22854	9.8e-06
ENSG00000169169	CPT1C	carnitine palmitoyltransferase 1C [Source:HGNC Symbol;Acc:HGNC:18540]	2.1854	9.9e-06
ENSG00000164309	CMYA5	cardiomyopathy associated 5 [Source:HGNC Symbol;Acc:HGNC:14305]	-2.17724	1e-05
ENSG00000138821	SLC39A8	solute carrier family 39 member 8 [Source:HGNC Symbol;Acc:HGNC:20862]	2.26373	1e-05
ENSG00000206885	SNORA75	small nucleolar RNA, H/ACA box 75 [Source:HGNC Symbol;Acc:HGNC:32661]	2.01084	1e-05
ENSG00000278903		novel transcript	3.12358	1e-05
ENSG00000141433	ADCYAP1	adenylate cyclase activating polypeptide 1 [Source:HGNC Symbol;Acc:HGNC:241]	-4.03761	1e-05
ENSG00000163519	TRAT1	T cell receptor associated transmembrane adaptor 1 [Source:HGNC Symbol;Acc:HGNC:30698]	2.39015	1e-05
ENSG00000125845	BMP2	bone morphogenetic protein 2 [Source:HGNC Symbol;Acc:HGNC:1069]	2.38039	1.1e-05
ENSG00000168906	MAT2A	methionine adenosyltransferase 2A [Source:HGNC Symbol;Acc:HGNC:6904]	2.02736	1.1e-05
ENSG00000095970	TREM2	triggering receptor expressed on myeloid cells 2 [Source:HGNC Symbol;Acc:HGNC:17761]	3.61877	1.1e-05
ENSG00000257800	FNBP1P1	formin binding protein 1 pseudogene 1 [Source:HGNC Symbol;Acc:HGNC:44528]	2.01559	1.1e-05
ENSG00000186564	FOXD2	forkhead box D2 [Source:HGNC Symbol;Acc:HGNC:3803]	3.66903	1.1e-05
ENSG00000177453	NIM1K	NIM1 serine/threonine protein kinase [Source:HGNC Symbol;Acc:HGNC:28646]	4.90992	1.1e-05
ENSG00000108439	PNPO	pyridoxamine 5'-phosphate oxidase [Source:HGNC Symbol;Acc:HGNC:30260]	2.42066	1.1e-05
ENSG00000099840	IZUMO4	IZUMO family member 4 [Source:HGNC Symbol;Acc:HGNC:26950]	-2.02961	1.1e-05
ENSG00000178401	DNAJC22	DnaJ heat shock protein family (Hsp40) member C22 [Source:HGNC Symbol;Acc:HGNC:25802]	2.5245	1.1e-05
ENSG00000273348		novel transcript	-2.55797	1.1e-05
ENSG00000102524	TNFSF13B	TNF superfamily member 13b [Source:HGNC Symbol;Acc:HGNC:11929]	2.02539	1.1e-05
ENSG00000163563	MNDA	myeloid cell nuclear differentiation antigen [Source:HGNC Symbol;Acc:HGNC:7183]	2.11111	1.2e-05
ENSG00000134215	VAV3	vav guanine nucleotide exchange factor 3 [Source:HGNC Symbol;Acc:HGNC:12659]	2.20993	1.2e-05
ENSG00000175093	SPSB4	splA/ryanodine receptor domain and SOCS box containing 4 [Source:HGNC Symbol;Acc:HGNC:30630]	3.9881	1.2e-05
ENSG00000112936	C7	complement C7 [Source:HGNC Symbol;Acc:HGNC:1346]	-3.48897	1.2e-05
ENSG00000155629	PIK3AP1	phosphoinositide-3-kinase adaptor protein 1 [Source:HGNC Symbol;Acc:HGNC:30034]	2.08782	1.2e-05
ENSG00000164440	TXLNB	taxilin beta [Source:HGNC Symbol;Acc:HGNC:21617]	2.55531	1.2e-05
ENSG00000275155		novel transcript, sense intronic to ZNF423	-3.05972	1.2e-05
ENSG00000100908	EMC9	ER membrane protein complex subunit 9 [Source:HGNC Symbol;Acc:HGNC:20273]	2.14147	1.2e-05
ENSG00000167549	CORO6	coronin 6 [Source:HGNC Symbol;Acc:HGNC:21356]	-2.04968	1.3e-05
ENSG00000110324	IL10RA	interleukin 10 receptor subunit alpha [Source:HGNC Symbol;Acc:HGNC:5964]	2.14266	1.3e-05
ENSG00000183098	GPC6	glypican 6 [Source:HGNC Symbol;Acc:HGNC:4454]	2.29644	1.3e-05
ENSG00000182379	NXPH4	neurexophilin 4 [Source:HGNC Symbol;Acc:HGNC:8078]	3.9776	1.3e-05
ENSG00000119630	PGF	placental growth factor [Source:HGNC Symbol;Acc:HGNC:8893]	2.76983	1.3e-05
ENSG00000213199	ASIC3	acid sensing ion channel subunit 3 [Source:HGNC Symbol;Acc:HGNC:101]	-2.08421	1.4e-05
ENSG00000187474	FPR3	formyl peptide receptor 3 [Source:HGNC Symbol;Acc:HGNC:3828]	2.16325	1.4e-05
ENSG00000229563	LINC01204	long intergenic non-protein coding RNA 1204 [Source:HGNC Symbol;Acc:HGNC:49635]	5.90362	1.4e-05
ENSG00000169760	NLGN1	neuroligin 1 [Source:HGNC Symbol;Acc:HGNC:14291]	3.33804	1.4e-05
ENSG00000076604	TRAF4	TNF receptor associated factor 4 [Source:HGNC Symbol;Acc:HGNC:12034]	2.03299	1.4e-05
ENSG00000196787	H2AC11	H2A clustered histone 11 [Source:HGNC Symbol;Acc:HGNC:4737]	4.25689	1.4e-05
ENSG00000103942	HOMER2	homer scaffold protein 2 [Source:HGNC Symbol;Acc:HGNC:17513]	2.47581	1.4e-05
ENSG00000166922	SCG5	secretogranin V [Source:HGNC Symbol;Acc:HGNC:10816]	3.5443	1.4e-05
ENSG00000260442	ATP2A1-AS1	ATP2A1 antisense RNA 1 [Source:HGNC Symbol;Acc:HGNC:51370]	2.78755	1.4e-05
ENSG00000135678	CPM	carboxypeptidase M [Source:HGNC Symbol;Acc:HGNC:2311]	2.30425	1.5e-05
ENSG00000115919	KYNU	kynureninase [Source:HGNC Symbol;Acc:HGNC:6469]	2.83392	1.5e-05
ENSG00000253368	TRNP1	TMF1 regulated nuclear protein 1 [Source:HGNC Symbol;Acc:HGNC:34348]	-2.03566	1.5e-05
ENSG00000125430	HS3ST3B1	heparan sulfate-glucosamine 3-sulfotransferase 3B1 [Source:HGNC Symbol;Acc:HGNC:5198]	3.58382	1.5e-05
ENSG00000260196		antisense to KCNJ11 and overlapping to a novel gene	2.62279	1.5e-05
ENSG00000180155	LYNX1	Ly6/neurotoxin 1 [Source:HGNC Symbol;Acc:HGNC:29604]	-2.05979	1.5e-05
ENSG00000179583	CIITA	class II major histocompatibility complex transactivator [Source:HGNC Symbol;Acc:HGNC:7067]	2.12756	1.5e-05
ENSG00000256940	PPP1R14B-AS1	PPP1R14B antisense RNA 1 [Source:HGNC Symbol;Acc:HGNC:54233]	3.67871	1.5e-05
ENSG00000114013	CD86	CD86 molecule [Source:HGNC Symbol;Acc:HGNC:1705]	2.19984	1.6e-05
ENSG00000271474	UNC5C-AS1	UNC5C antisense RNA 1 [Source:HGNC Symbol;Acc:HGNC:55246]	3.0887	1.6e-05
ENSG00000061656	SPAG4	sperm associated antigen 4 [Source:HGNC Symbol;Acc:HGNC:11214]	2.94936	1.6e-05
ENSG00000129038	LOXL1	lysyl oxidase like 1 [Source:HGNC Symbol;Acc:HGNC:6665]	2.05238	1.6e-05
ENSG00000144152	FBLN7	fibulin 7 [Source:HGNC Symbol;Acc:HGNC:26740]	2.31739	1.6e-05
ENSG00000118849	RARRES1	retinoic acid receptor responder 1 [Source:HGNC Symbol;Acc:HGNC:9867]	2.98287	1.7e-05
ENSG00000164929	BAALC	BAALC binder of MAP3K1 and KLF4 [Source:HGNC Symbol;Acc:HGNC:14333]	3.23553	1.7e-05
ENSG00000109906	ZBTB16	zinc finger and BTB domain containing 16 [Source:HGNC Symbol;Acc:HGNC:12930]	-2.22746	1.7e-05
ENSG00000115468	EFHD1	EF-hand domain family member D1 [Source:HGNC Symbol;Acc:HGNC:29556]	-2.64213	1.8e-05
ENSG00000187801	ZFP69B	ZFP69 zinc finger protein B [Source:HGNC Symbol;Acc:HGNC:28053]	2.61661	1.8e-05
ENSG00000275004	ZNF280B	zinc finger protein 280B [Source:HGNC Symbol;Acc:HGNC:23022]	2.46297	1.8e-05
ENSG00000165046	LETM2	leucine zipper and EF-hand containing transmembrane protein 2 [Source:HGNC Symbol;Acc:HGNC:14648]	2.26106	1.8e-05
ENSG00000269948			-2.04571	1.8e-05
ENSG00000005379	TSPOAP1	TSPO associated protein 1 [Source:HGNC Symbol;Acc:HGNC:16831]	2.25683	1.8e-05
ENSG00000130307	USHBP1	USH1 protein network component harmonin binding protein 1 [Source:HGNC Symbol;Acc:HGNC:24058]	-2.28881	1.8e-05
ENSG00000124140	SLC12A5	solute carrier family 12 member 5 [Source:HGNC Symbol;Acc:HGNC:13818]	3.19253	1.9e-05
ENSG00000171428	NAT1	N-acetyltransferase 1 [Source:HGNC Symbol;Acc:HGNC:7645]	2.59656	1.9e-05
ENSG00000185842	DNAH14	dynein axonemal heavy chain 14 [Source:HGNC Symbol;Acc:HGNC:2945]	2.09275	2e-05
ENSG00000163888	CAMK2N2	calcium/calmodulin dependent protein kinase II inhibitor 2 [Source:HGNC Symbol;Acc:HGNC:24197]	3.609	2e-05
ENSG00000119699	TGFB3	transforming growth factor beta 3 [Source:HGNC Symbol;Acc:HGNC:11769]	-2.02862	2e-05
ENSG00000081803	CADPS2	calcium dependent secretion activator 2 [Source:HGNC Symbol;Acc:HGNC:16018]	-2.35365	2e-05
ENSG00000143942	CHAC2	ChaC glutathione specific gamma-glutamylcyclotransferase 2 [Source:HGNC Symbol;Acc:HGNC:32363]	2.51002	2e-05
ENSG00000143367	TUFT1	tuftelin 1 [Source:HGNC Symbol;Acc:HGNC:12422]	2.08334	2e-05
ENSG00000244018	RPL35P6	ribosomal protein L35 pseudogene 6 [Source:HGNC Symbol;Acc:HGNC:35520]	3.42191	2e-05
ENSG00000124610	H1-1	H1.1 linker histone, cluster member [Source:HGNC Symbol;Acc:HGNC:4715]	4.96571	2.1e-05
ENSG00000265806	MIR4292	microRNA 4292 [Source:HGNC Symbol;Acc:HGNC:38348]	2.25902	2.1e-05
ENSG00000279932		novel transcript, sense intronic SLC7A2	-2.6792	2.1e-05
ENSG00000202513	RNU6-805P	RNA, U6 small nuclear 805, pseudogene [Source:HGNC Symbol;Acc:HGNC:47768]	2.19984	2.1e-05
ENSG00000140945	CDH13	cadherin 13 [Source:HGNC Symbol;Acc:HGNC:1753]	-2.04755	2.1e-05
ENSG00000276030	LINC03085	long intergenic non-protein coding RNA 3085 [Source:HGNC Symbol;Acc:HGNC:56691]	-2.64854	2.1e-05
ENSG00000105290	APLP1	amyloid beta precursor like protein 1 [Source:HGNC Symbol;Acc:HGNC:597]	2.18102	2.2e-05
ENSG00000225511	LINC00475	long intergenic non-protein coding RNA 475 [Source:HGNC Symbol;Acc:HGNC:23569]	-2.83884	2.3e-05
ENSG00000131409	LRRC4B	leucine rich repeat containing 4B [Source:HGNC Symbol;Acc:HGNC:25042]	-2.27505	2.3e-05
ENSG00000207076	RNU6-1113P	RNA, U6 small nuclear 1113, pseudogene [Source:HGNC Symbol;Acc:HGNC:48076]	2.04132	2.3e-05
ENSG00000206746	RNU6-142P	RNA, U6 small nuclear 142, pseudogene [Source:HGNC Symbol;Acc:HGNC:47105]	2.16415	2.3e-05
ENSG00000081148	IMPG2	interphotoreceptor matrix proteoglycan 2 [Source:HGNC Symbol;Acc:HGNC:18362]	2.51403	2.4e-05
ENSG00000259254		novel transcript, sense intronic to CASC5	3.2766	2.4e-05
ENSG00000181016	LSMEM1	leucine rich single-pass membrane protein 1 [Source:HGNC Symbol;Acc:HGNC:22036]	2.34145	2.5e-05
ENSG00000129646	QRICH2	glutamine rich 2 [Source:HGNC Symbol;Acc:HGNC:25326]	2.23256	2.5e-05
ENSG00000026751	SLAMF7	SLAM family member 7 [Source:HGNC Symbol;Acc:HGNC:21394]	3.74535	2.5e-05
ENSG00000271303	SRXN1	sulfiredoxin 1 [Source:HGNC Symbol;Acc:HGNC:16132]	-2.86513	2.5e-05
ENSG00000130487	KLHDC7B	kelch domain containing 7B [Source:HGNC Symbol;Acc:HGNC:25145]	6.39259	2.5e-05
ENSG00000120051	CFAP58	cilia and flagella associated protein 58 [Source:HGNC Symbol;Acc:HGNC:26676]	-2.29262	2.5e-05
ENSG00000077420	APBB1IP	amyloid beta precursor protein binding family B member 1 interacting protein [Source:HGNC Symbol;Acc:HGNC:17379]	2.2697	2.5e-05
ENSG00000130775	THEMIS2	thymocyte selection associated family member 2 [Source:HGNC Symbol;Acc:HGNC:16839]	2.30202	2.5e-05
ENSG00000167207	NOD2	nucleotide binding oligomerization domain containing 2 [Source:HGNC Symbol;Acc:HGNC:5331]	2.69708	2.6e-05
ENSG00000176697	BDNF	brain derived neurotrophic factor [Source:HGNC Symbol;Acc:HGNC:1033]	3.64419	2.7e-05
ENSG00000104524	PYCR3	pyrroline-5-carboxylate reductase 3 [Source:HGNC Symbol;Acc:HGNC:25846]	2.09696	2.7e-05
ENSG00000259453		novel transcript, sense intronic to AKAP13	-2.26294	2.7e-05
ENSG00000163347	CLDN1	claudin 1 [Source:HGNC Symbol;Acc:HGNC:2032]	-3.08399	2.7e-05
ENSG00000123700	KCNJ2	potassium inwardly rectifying channel subfamily J member 2 [Source:HGNC Symbol;Acc:HGNC:6263]	2.12786	2.7e-05
ENSG00000223584	TVP23CP1	TVP23C pseudogene 1 [Source:HGNC Symbol;Acc:HGNC:44646]	2.61788	2.7e-05
ENSG00000204389	HSPA1A	heat shock protein family A (Hsp70) member 1A [Source:HGNC Symbol;Acc:HGNC:5232]	-2.02511	2.7e-05
ENSG00000216775		heterogeneous nuclear ribonucleoprotein A/B (HNRNPAB) pseudogene	2.27474	2.8e-05
ENSG00000105327	BBC3	BCL2 binding component 3 [Source:HGNC Symbol;Acc:HGNC:17868]	-2.19999	2.8e-05
ENSG00000101888	NXT2	nuclear transport factor 2 like export factor 2 [Source:HGNC Symbol;Acc:HGNC:18151]	1.99612	2.8e-05
ENSG00000214770		novel transcript	2.32737	2.8e-05
ENSG00000261269		novel transcript, overlapping ZNF366	-2.37331	2.9e-05
ENSG00000124479	NDP	norrin cystine knot growth factor NDP [Source:HGNC Symbol;Acc:HGNC:7678]	-2.64414	2.9e-05
ENSG00000271480	MTND3P19	MT-ND3 pseudogene 19 [Source:HGNC Symbol;Acc:HGNC:52081]	-4.23893	2.9e-05
ENSG00000237424	FOXD2-AS1	FOXD2 adjacent opposite strand RNA 1 [Source:HGNC Symbol;Acc:HGNC:44256]	4.34905	2.9e-05
ENSG00000248429	GASK1B-AS1	GASK1B antisense RNA 1 [Source:HGNC Symbol;Acc:HGNC:53132]	-2.29119	2.9e-05
ENSG00000152784	PRDM8	PR/SET domain 8 [Source:HGNC Symbol;Acc:HGNC:13993]	-2.28169	2.9e-05
ENSG00000207490	RNU6-987P	RNA, U6 small nuclear 987, pseudogene [Source:HGNC Symbol;Acc:HGNC:47950]	2.43176	2.9e-05
ENSG00000255727	LINC01489	long intergenic non-protein coding RNA 1489 [Source:HGNC Symbol;Acc:HGNC:51145]	-3.15732	2.9e-05
ENSG00000277224	H2BC7	H2B clustered histone 7 [Source:HGNC Symbol;Acc:HGNC:4752]	3.78423	2.9e-05
ENSG00000214900	LINC01588	long intergenic non-protein coding RNA 1588 [Source:HGNC Symbol;Acc:HGNC:27503]	2.59638	3e-05
ENSG00000184270	H2AC21	H2A clustered histone 21 [Source:HGNC Symbol;Acc:HGNC:20508]	2.8566	3e-05
ENSG00000135407	AVIL	advillin [Source:HGNC Symbol;Acc:HGNC:14188]	2.01056	3e-05
ENSG00000150893	FREM2	FRAS1 related extracellular matrix 2 [Source:HGNC Symbol;Acc:HGNC:25396]	4.04377	3e-05
ENSG00000182771	GRID1	glutamate ionotropic receptor delta type subunit 1 [Source:HGNC Symbol;Acc:HGNC:4575]	-2.18677	3.1e-05
ENSG00000100079	LGALS2	galectin 2 [Source:HGNC Symbol;Acc:HGNC:6562]	-3.9071	3.1e-05
ENSG00000231104		novel transcript, antisense to RAB11FIP2	-3.53277	3.1e-05
ENSG00000087495	PHACTR3	phosphatase and actin regulator 3 [Source:HGNC Symbol;Acc:HGNC:15833]	4.02085	3.1e-05
ENSG00000120885	CLU	clusterin [Source:HGNC Symbol;Acc:HGNC:2095]	-2.14831	3.1e-05
ENSG00000277632	CCL3	C-C motif chemokine ligand 3 [Source:HGNC Symbol;Acc:HGNC:10627]	2.27143	3.1e-05
ENSG00000109819	PPARGC1A	PPARG coactivator 1 alpha [Source:HGNC Symbol;Acc:HGNC:9237]	2.63299	3.2e-05
ENSG00000136542	GALNT5	polypeptide N-acetylgalactosaminyltransferase 5 [Source:HGNC Symbol;Acc:HGNC:4127]	3.86803	3.2e-05
ENSG00000095739	BAMBI	BMP and activin membrane bound inhibitor [Source:HGNC Symbol;Acc:HGNC:30251]	-2.51769	3.2e-05
ENSG00000225465	RFPL1S	RFPL1 antisense RNA 1 [Source:HGNC Symbol;Acc:HGNC:9978]	3.0409	3.2e-05
ENSG00000272507	RNU6-88P	RNA, U6 small nuclear 88, pseudogene [Source:HGNC Symbol;Acc:HGNC:47051]	2.89889	3.3e-05
ENSG00000175820	CCDC168	coiled-coil domain containing 168 [Source:HGNC Symbol;Acc:HGNC:26851]	2.38618	3.3e-05
ENSG00000276409	CCL14	C-C motif chemokine ligand 14 [Source:HGNC Symbol;Acc:HGNC:10612]	-2.71791	3.4e-05
ENSG00000260589	STAM-DT	STAM divergent transcript [Source:HGNC Symbol;Acc:HGNC:49568]	2.25199	3.4e-05
ENSG00000011465	DCN	decorin [Source:HGNC Symbol;Acc:HGNC:2705]	-2.01182	3.5e-05
ENSG00000235385	LINC02154	long intergenic non-protein coding RNA 2154 [Source:HGNC Symbol;Acc:HGNC:53015]	7.49018	3.5e-05
ENSG00000121075	TBX4	T-box transcription factor 4 [Source:HGNC Symbol;Acc:HGNC:11603]	6.10461	3.6e-05
ENSG00000221829	FANCG	FA complementation group G [Source:HGNC Symbol;Acc:HGNC:3588]	2.02679	3.6e-05
ENSG00000165730	STOX1	storkhead box 1 [Source:HGNC Symbol;Acc:HGNC:23508]	2.54524	3.6e-05
ENSG00000137571	SLCO5A1	solute carrier organic anion transporter family member 5A1 [Source:HGNC Symbol;Acc:HGNC:19046]	3.53718	3.6e-05
ENSG00000260249		novel transcript, antisense to SNX20	-2.41714	3.7e-05
ENSG00000275385	CCL18	C-C motif chemokine ligand 18 [Source:HGNC Symbol;Acc:HGNC:10616]	6.59833	3.7e-05
ENSG00000224259	LINC01133	long intergenic non-protein coding RNA 1133 [Source:HGNC Symbol;Acc:HGNC:49447]	3.32257	3.7e-05
ENSG00000164056	SPRY1	sprouty RTK signaling antagonist 1 [Source:HGNC Symbol;Acc:HGNC:11269]	-2.00222	3.8e-05
ENSG00000143195	ILDR2	immunoglobulin like domain containing receptor 2 [Source:HGNC Symbol;Acc:HGNC:18131]	3.16301	3.8e-05
ENSG00000206932	RNU6-4P	RNA, U6 small nuclear 4, pseudogene [Source:HGNC Symbol;Acc:HGNC:34253]	3.08164	3.9e-05
ENSG00000271590		novel transcript	2.07959	3.9e-05
ENSG00000164764	SBSPON	somatomedin B and thrombospondin type 1 domain containing [Source:HGNC Symbol;Acc:HGNC:30362]	2.91905	3.9e-05
ENSG00000164619	BMPER	BMP binding endothelial regulator [Source:HGNC Symbol;Acc:HGNC:24154]	2.58506	4e-05
ENSG00000266850		novel transcript, antisense to RBBP8	2.30011	4e-05
ENSG00000081181	ARG2	arginase 2 [Source:HGNC Symbol;Acc:HGNC:664]	3.35172	4e-05
ENSG00000266010	GATA6-AS1	GATA6 antisense RNA 1 (head to head) [Source:HGNC Symbol;Acc:HGNC:48840]	-2.1498	4e-05
ENSG00000081320	STK17B	serine/threonine kinase 17b [Source:HGNC Symbol;Acc:HGNC:11396]	1.99723	4e-05
ENSG00000170500	LONRF2	LON peptidase N-terminal domain and ring finger 2 [Source:HGNC Symbol;Acc:HGNC:24788]	-2.05666	4e-05
ENSG00000003137	CYP26B1	cytochrome P450 family 26 subfamily B member 1 [Source:HGNC Symbol;Acc:HGNC:20581]	3.08913	4.1e-05
ENSG00000104814	MAP4K1	mitogen-activated protein kinase kinase kinase kinase 1 [Source:HGNC Symbol;Acc:HGNC:6863]	2.37825	4.1e-05
ENSG00000136286	MYO1G	myosin IG [Source:HGNC Symbol;Acc:HGNC:13880]	2.40427	4.1e-05
ENSG00000108018	SORCS1	sortilin related VPS10 domain containing receptor 1 [Source:HGNC Symbol;Acc:HGNC:16697]	4.38507	4.1e-05
ENSG00000025039	RRAGD	Ras related GTP binding D [Source:HGNC Symbol;Acc:HGNC:19903]	2.21039	4.2e-05
ENSG00000134775	FHOD3	formin homology 2 domain containing 3 [Source:HGNC Symbol;Acc:HGNC:26178]	2.64103	4.2e-05
ENSG00000127585	FBXL16	F-box and leucine rich repeat protein 16 [Source:HGNC Symbol;Acc:HGNC:14150]	-4.47194	4.2e-05
ENSG00000269900			-2.58202	4.3e-05
ENSG00000043355	ZIC2	Zic family member 2 [Source:HGNC Symbol;Acc:HGNC:12873]	4.89769	4.3e-05
ENSG00000173114	LRRN3	leucine rich repeat neuronal 3 [Source:HGNC Symbol;Acc:HGNC:17200]	2.77502	4.4e-05
ENSG00000168398	BDKRB2	bradykinin receptor B2 [Source:HGNC Symbol;Acc:HGNC:1030]	2.07628	4.4e-05
ENSG00000170425	ADORA2B	adenosine A2b receptor [Source:HGNC Symbol;Acc:HGNC:264]	3.07013	4.4e-05
ENSG00000118971	CCND2	cyclin D2 [Source:HGNC Symbol;Acc:HGNC:1583]	-2.20855	4.5e-05
ENSG00000171017	LRRC8E	leucine rich repeat containing 8 VRAC subunit E [Source:HGNC Symbol;Acc:HGNC:26272]	2.88486	4.5e-05
ENSG00000203593		novel transcript	-3.32119	4.6e-05
ENSG00000023171	GRAMD1B	GRAM domain containing 1B [Source:HGNC Symbol;Acc:HGNC:29214]	2.66808	4.8e-05
ENSG00000088827	SIGLEC1	sialic acid binding Ig like lectin 1 [Source:HGNC Symbol;Acc:HGNC:11127]	2.05267	4.9e-05
ENSG00000078900	TP73	tumor protein p73 [Source:HGNC Symbol;Acc:HGNC:12003]	6.40545	5e-05
ENSG00000214425	LRRC37A4P	leucine rich repeat containing 37 member A4, pseudogene [Source:HGNC Symbol;Acc:HGNC:25479]	2.41714	5e-05
ENSG00000183092	BEGAIN	brain enriched guanylate kinase associated [Source:HGNC Symbol;Acc:HGNC:24163]	3.01906	5e-05
ENSG00000259392		microtubule-associated protein 1 light chain 3 beta 2 (MAP1LC3B2) pseudogene	3.38041	5e-05
ENSG00000265206	MIR142HG	MIR142 host genes [Source:HGNC Symbol;Acc:HGNC:55980]	2.35986	5.1e-05
ENSG00000170959	DCDC1	doublecortin domain containing 1 [Source:HGNC Symbol;Acc:HGNC:20625]	2.97502	5.1e-05
ENSG00000279951		TEC	2.57862	5.1e-05
ENSG00000131471	AOC3	amine oxidase copper containing 3 [Source:HGNC Symbol;Acc:HGNC:550]	-2.01433	5.3e-05
ENSG00000075035	WSCD2	WSC domain containing 2 [Source:HGNC Symbol;Acc:HGNC:29117]	-2.15099	5.4e-05
ENSG00000262185	LINC02861	long intergenic non-protein coding RNA 2861 [Source:HGNC Symbol;Acc:HGNC:54406]	3.01195	5.4e-05
ENSG00000162595	DIRAS3	DIRAS family GTPase 3 [Source:HGNC Symbol;Acc:HGNC:687]	2.88966	5.5e-05
ENSG00000103522	IL21R	interleukin 21 receptor [Source:HGNC Symbol;Acc:HGNC:6006]	3.24676	5.6e-05
ENSG00000239178			2.85027	5.7e-05
ENSG00000006377	DLX6	distal-less homeobox 6 [Source:HGNC Symbol;Acc:HGNC:2919]	4.51461	5.8e-05
ENSG00000164743	C8orf48	chromosome 8 open reading frame 48 [Source:HGNC Symbol;Acc:HGNC:26345]	2.61734	5.8e-05
ENSG00000236200	KDM4A-AS1	KDM4A antisense RNA 1 [Source:HGNC Symbol;Acc:HGNC:40528]	2.6226	6e-05
ENSG00000279461		ribosomal protein L41 (RPL41) pseudogene	2.29692	6e-05
ENSG00000205795	CYS1	cystin 1 [Source:HGNC Symbol;Acc:HGNC:18525]	-2.22068	6.1e-05
ENSG00000181847	TIGIT	T cell immunoreceptor with Ig and ITIM domains [Source:HGNC Symbol;Acc:HGNC:26838]	2.96781	6.1e-05
ENSG00000232807		novel transcript, antisense to FBXO18	2.08638	6.1e-05
ENSG00000110693	SOX6	SRY-box transcription factor 6 [Source:HGNC Symbol;Acc:HGNC:16421]	2.14652	6.1e-05
ENSG00000090339	ICAM1	intercellular adhesion molecule 1 [Source:HGNC Symbol;Acc:HGNC:5344]	2.22561	6.1e-05
ENSG00000128815	WDFY4	WDFY family member 4 [Source:HGNC Symbol;Acc:HGNC:29323]	2.05723	6.1e-05
ENSG00000076864	RAP1GAP	RAP1 GTPase activating protein [Source:HGNC Symbol;Acc:HGNC:9858]	3.24563	6.2e-05
ENSG00000188820	CALHM6	calcium homeostasis modulator family member 6 [Source:HGNC Symbol;Acc:HGNC:33391]	2.1136	6.2e-05
ENSG00000162631	NTNG1	netrin G1 [Source:HGNC Symbol;Acc:HGNC:23319]	2.68291	6.4e-05
ENSG00000272821		novel transcript, antisense to SCO2	2.09812	6.4e-05
ENSG00000256673		ovostatin (OVOS) pseudogene	2.92493	6.6e-05
ENSG00000213468	FIRRE	firre intergenic repeating RNA element [Source:HGNC Symbol;Acc:HGNC:49627]	3.95972	6.6e-05
ENSG00000188613	NANOS1	nanos C2HC-type zinc finger 1 [Source:HGNC Symbol;Acc:HGNC:23044]	-2.19619	6.6e-05
ENSG00000197106	SLC6A17	solute carrier family 6 member 17 [Source:HGNC Symbol;Acc:HGNC:31399]	4.80222	6.7e-05
ENSG00000231595			2.11726	6.7e-05
ENSG00000265962	GACAT2	gastric cancer associated transcript 2 [Source:HGNC Symbol;Acc:HGNC:50516]	4.77467	6.7e-05
ENSG00000198759	EGFL6	EGF like domain multiple 6 [Source:HGNC Symbol;Acc:HGNC:3235]	3.40157	6.9e-05
ENSG00000180152	XIAPP3	X-linked inhibitor of apoptosis pseudogene 3 [Source:HGNC Symbol;Acc:HGNC:52377]	3.58308	6.9e-05
ENSG00000142765	SYTL1	synaptotagmin like 1 [Source:HGNC Symbol;Acc:HGNC:15584]	2.68645	6.9e-05
ENSG00000180616	SSTR2	somatostatin receptor 2 [Source:HGNC Symbol;Acc:HGNC:11331]	2.15203	6.9e-05
ENSG00000180818	HOXC10	homeobox C10 [Source:HGNC Symbol;Acc:HGNC:5122]	3.63637	6.9e-05
ENSG00000278886		TEC	3.63587	7.2e-05
ENSG00000276923	LINC03079	long intergenic non-protein coding RNA 3079 [Source:HGNC Symbol;Acc:HGNC:56669]	-2.1851	7.3e-05
ENSG00000149927	DOC2A	double C2 domain alpha [Source:HGNC Symbol;Acc:HGNC:2985]	2.84396	7.4e-05
ENSG00000258412		novel transcript, sense intronic to BDKRB2	2.48578	7.4e-05
ENSG00000130940	CASZ1	castor zinc finger 1 [Source:HGNC Symbol;Acc:HGNC:26002]	-2.07355	7.4e-05
ENSG00000166924	NYAP1	neuronal tyrosine phosphorylated phosphoinositide-3-kinase adaptor 1 [Source:HGNC Symbol;Acc:HGNC:22009]	-2.2631	7.5e-05
ENSG00000117586	TNFSF4	TNF superfamily member 4 [Source:HGNC Symbol;Acc:HGNC:11934]	2.28485	7.5e-05
ENSG00000185860	CCDC190	coiled-coil domain containing 190 [Source:HGNC Symbol;Acc:HGNC:28736]	4.62996	7.5e-05
ENSG00000130038	CRACR2A	calcium release activated channel regulator 2A [Source:HGNC Symbol;Acc:HGNC:28657]	2.87448	7.5e-05
ENSG00000240694	PNMA2	PNMA family member 2 [Source:HGNC Symbol;Acc:HGNC:9159]	2.4958	7.6e-05
ENSG00000121690	DEPDC7	DEP domain containing 7 [Source:HGNC Symbol;Acc:HGNC:29899]	2.30489	7.6e-05
ENSG00000203648		ribosomal protein S6 (RPS6) pseudogene	-2.04047	7.6e-05
ENSG00000200354	SNORA71D	small nucleolar RNA, H/ACA box 71D [Source:HGNC Symbol;Acc:HGNC:32657]	3.07994	7.7e-05
ENSG00000134917	ADAMTS8	ADAM metallopeptidase with thrombospondin type 1 motif 8 [Source:HGNC Symbol;Acc:HGNC:224]	-2.22268	7.7e-05
ENSG00000009950	MLXIPL	MLX interacting protein like [Source:HGNC Symbol;Acc:HGNC:12744]	3.31659	7.9e-05
ENSG00000271605	MILR1	mast cell immunoglobulin like receptor 1 [Source:HGNC Symbol;Acc:HGNC:27570]	2.11697	8.1e-05
ENSG00000134321	RSAD2	radical S-adenosyl methionine domain containing 2 [Source:HGNC Symbol;Acc:HGNC:30908]	2.35088	8.2e-05
ENSG00000167889	MGAT5B	alpha-1,6-mannosylglycoprotein 6-beta-N-acetylglucosaminyltransferase B [Source:HGNC Symbol;Acc:HGNC:24140]	3.23553	8.2e-05
ENSG00000200446	RNU6-1085P	RNA, U6 small nuclear 1085, pseudogene [Source:HGNC Symbol;Acc:HGNC:48048]	3.27093	8.2e-05
ENSG00000165186	PTCHD1	patched domain containing 1 [Source:HGNC Symbol;Acc:HGNC:26392]	-2.37775	8.2e-05
ENSG00000169429	CXCL8	C-X-C motif chemokine ligand 8 [Source:HGNC Symbol;Acc:HGNC:6025]	4.68192	8.3e-05
ENSG00000127507	ADGRE2	adhesion G protein-coupled receptor E2 [Source:HGNC Symbol;Acc:HGNC:3337]	2.37068	8.4e-05
ENSG00000114251	WNT5A	Wnt family member 5A [Source:HGNC Symbol;Acc:HGNC:12784]	-2.05737	8.5e-05
ENSG00000265287		novel transcript, antisense to novel protein	2.80636	8.5e-05
ENSG00000106809	OGN	osteoglycin [Source:HGNC Symbol;Acc:HGNC:8126]	-2.05808	8.5e-05
ENSG00000260027	HOXB7	homeobox B7 [Source:HGNC Symbol;Acc:HGNC:5118]	2.10293	8.5e-05
ENSG00000212829	RPS26P3	ribosomal protein S26 pseudogene 3 [Source:HGNC Symbol;Acc:HGNC:23411]	2.36608	8.5e-05
ENSG00000272711	HK2-DT	HK2 divergent transcript [Source:HGNC Symbol;Acc:HGNC:55204]	2.42755	8.5e-05
ENSG00000165269	AQP7	aquaporin 7 [Source:HGNC Symbol;Acc:HGNC:640]	-2.99592	8.6e-05
ENSG00000207222	RNU6-456P	RNA, U6 small nuclear 456, pseudogene [Source:HGNC Symbol;Acc:HGNC:47419]	2.40878	8.7e-05
ENSG00000131944	FAAP24	FA core complex associated protein 24 [Source:HGNC Symbol;Acc:HGNC:28467]	2.01182	8.7e-05
ENSG00000168779	SHOX2	short stature homeobox 2 [Source:HGNC Symbol;Acc:HGNC:10854]	2.46947	8.9e-05
ENSG00000178773	CPNE7	copine 7 [Source:HGNC Symbol;Acc:HGNC:2320]	3.35962	8.9e-05
ENSG00000159217	IGF2BP1	insulin like growth factor 2 mRNA binding protein 1 [Source:HGNC Symbol;Acc:HGNC:28866]	5.75015	9e-05
ENSG00000109158	GABRA4	gamma-aminobutyric acid type A receptor subunit alpha4 [Source:HGNC Symbol;Acc:HGNC:4078]	-5.40165	9.3e-05
ENSG00000158164	TMSB15A	thymosin beta 15A [Source:HGNC Symbol;Acc:HGNC:30744]	2.81571	9.3e-05
ENSG00000147036	LANCL3	LanC like family member 3 [Source:HGNC Symbol;Acc:HGNC:24767]	2.72338	9.4e-05
ENSG00000182185	RAD51B	RAD51 paralog B [Source:HGNC Symbol;Acc:HGNC:9822]	-2.1607	9.5e-05
ENSG00000244694	PTCHD4	patched domain containing 4 [Source:HGNC Symbol;Acc:HGNC:21345]	-2.87966	9.7e-05
ENSG00000134762	DSC3	desmocollin 3 [Source:HGNC Symbol;Acc:HGNC:3037]	4.2978	9.8e-05
ENSG00000201654	RNU6-7	RNA, U6 small nuclear 7 [Source:HGNC Symbol;Acc:HGNC:34284]	3.02577	9.9e-05
ENSG00000251003	ZFPM2-AS1	ZFPM2 antisense RNA 1 [Source:HGNC Symbol;Acc:HGNC:50698]	2.89006	0.0001
ENSG00000114529	C3orf52	chromosome 3 open reading frame 52 [Source:HGNC Symbol;Acc:HGNC:26255]	3.28547	0.0001
ENSG00000260456	C16orf95	chromosome 16 open reading frame 95 [Source:HGNC Symbol;Acc:HGNC:40033]	2.10687	0.0001
ENSG00000073792	IGF2BP2	insulin like growth factor 2 mRNA binding protein 2 [Source:HGNC Symbol;Acc:HGNC:28867]	-2.56578	0.0001
ENSG00000104951	IL4I1	interleukin 4 induced 1 [Source:HGNC Symbol;Acc:HGNC:19094]	2.34047	0.0001
ENSG00000079841	RIMS1	regulating synaptic membrane exocytosis 1 [Source:HGNC Symbol;Acc:HGNC:17282]	3.68509	0.0001
ENSG00000258227	CLEC5A	C-type lectin domain containing 5A [Source:HGNC Symbol;Acc:HGNC:2054]	3.00674	0.0001
ENSG00000128165	ADM2	adrenomedullin 2 [Source:HGNC Symbol;Acc:HGNC:28898]	3.1238	0.00011
ENSG00000170629	DPY19L2P2	DPY19L2 pseudogene 2 [Source:HGNC Symbol;Acc:HGNC:21764]	2.50273	0.00011
ENSG00000266995		telomeric repeat binding factor (NIMA-interacting) 1 (TERF1) pseudogene	4.5983	0.00011
ENSG00000270172			2.30665	0.00011
ENSG00000176165	FOXG1	forkhead box G1 [Source:HGNC Symbol;Acc:HGNC:3811]	6.73884	0.00011
ENSG00000131203	IDO1	indoleamine 2,3-dioxygenase 1 [Source:HGNC Symbol;Acc:HGNC:6059]	2.33804	0.00011
ENSG00000112562	SMOC2	SPARC related modular calcium binding 2 [Source:HGNC Symbol;Acc:HGNC:20323]	-2.47289	0.00011
ENSG00000089692	LAG3	lymphocyte activating 3 [Source:HGNC Symbol;Acc:HGNC:6476]	2.46212	0.00011
ENSG00000145194	ECE2	endothelin converting enzyme 2 [Source:HGNC Symbol;Acc:HGNC:13275]	2.19178	0.00011
ENSG00000198807	PAX9	paired box 9 [Source:HGNC Symbol;Acc:HGNC:8623]	5.32544	0.00011
ENSG00000161649	CD300LG	CD300 molecule like family member g [Source:HGNC Symbol;Acc:HGNC:30455]	-3.05104	0.00011
ENSG00000184730	APOBR	apolipoprotein B receptor [Source:HGNC Symbol;Acc:HGNC:24087]	2.32414	0.00011
ENSG00000106078	COBL	cordon-bleu WH2 repeat protein [Source:HGNC Symbol;Acc:HGNC:22199]	3.64546	0.00011
ENSG00000067842	ATP2B3	ATPase plasma membrane Ca2+ transporting 3 [Source:HGNC Symbol;Acc:HGNC:816]	3.12012	0.00012
ENSG00000260461			-2.35006	0.00012
ENSG00000189149	ABCA15P	ATP binding cassette subfamily A member 15, pseudogene [Source:HGNC Symbol;Acc:HGNC:34405]	2.09565	0.00012
ENSG00000147168	IL2RG	interleukin 2 receptor subunit gamma [Source:HGNC Symbol;Acc:HGNC:6010]	2.35871	0.00012
ENSG00000157470	FAM81A	family with sequence similarity 81 member A [Source:HGNC Symbol;Acc:HGNC:28379]	2.26624	0.00012
ENSG00000008517	IL32	interleukin 32 [Source:HGNC Symbol;Acc:HGNC:16830]	2.15144	0.00012
ENSG00000206600	RNU6-25P	RNA, U6 small nuclear 25, pseudogene [Source:HGNC Symbol;Acc:HGNC:34251]	2.65774	0.00012
ENSG00000183242	WT1-AS	WT1 antisense RNA [Source:HGNC Symbol;Acc:HGNC:18135]	-2.02736	0.00012
ENSG00000181234	TMEM132C	transmembrane protein 132C [Source:HGNC Symbol;Acc:HGNC:25436]	-2.45394	0.00012
ENSG00000235033	DAAM2-AS1	DAAM2 antisense RNA 1 [Source:HGNC Symbol;Acc:HGNC:40830]	2.42183	0.00012
ENSG00000128510	CPA4	carboxypeptidase A4 [Source:HGNC Symbol;Acc:HGNC:15740]	3.59253	0.00013
ENSG00000151136	ABTB3	ankyrin repeat and BTB domain containing 3 [Source:HGNC Symbol;Acc:HGNC:23844]	3.20495	0.00013
ENSG00000158856	DMTN	dematin actin binding protein [Source:HGNC Symbol;Acc:HGNC:3382]	2.01796	0.00013
ENSG00000131097	HIGD1B	HIG1 hypoxia inducible domain family member 1B [Source:HGNC Symbol;Acc:HGNC:24318]	-2.06652	0.00013
ENSG00000163618	CADPS	calcium dependent secretion activator [Source:HGNC Symbol;Acc:HGNC:1426]	2.70345	0.00013
ENSG00000206965	RNU6-5P	RNA, U6 small nuclear 5, pseudogene [Source:HGNC Symbol;Acc:HGNC:34249]	2.15816	0.00013
ENSG00000280202		TEC	2.76849	0.00013
ENSG00000168830	HTR1E	5-hydroxytryptamine receptor 1E [Source:HGNC Symbol;Acc:HGNC:5291]	-3.76278	0.00013
ENSG00000261335		novel transcript, antisense to MXRA7	3.11018	0.00013
ENSG00000108515	ENO3	enolase 3 [Source:HGNC Symbol;Acc:HGNC:3354]	2.73454	0.00014
ENSG00000143119	CD53	CD53 molecule [Source:HGNC Symbol;Acc:HGNC:1686]	2.06609	0.00014
ENSG00000132967	HMGB1P5	high mobility group box 1 pseudogene 5 [Source:HGNC Symbol;Acc:HGNC:4997]	-2.23009	0.00014
ENSG00000124785	NRN1	neuritin 1 [Source:HGNC Symbol;Acc:HGNC:17972]	2.11286	0.00014
ENSG00000054938	CHRDL2	chordin like 2 [Source:HGNC Symbol;Acc:HGNC:24168]	-2.22638	0.00014
ENSG00000146072	TNFRSF21	TNF receptor superfamily member 21 [Source:HGNC Symbol;Acc:HGNC:13469]	-2.07542	0.00014
ENSG00000171227	TMEM37	transmembrane protein 37 [Source:HGNC Symbol;Acc:HGNC:18216]	2.438	0.00014
ENSG00000260711		novel transcript, intronic to CATSPERB	-2.04004	0.00014
ENSG00000182685	BRICD5	BRICHOS domain containing 5 [Source:HGNC Symbol;Acc:HGNC:28309]	2.08884	0.00014
ENSG00000248690	HAS2-AS1	HAS2 antisense RNA 1 [Source:HGNC Symbol;Acc:HGNC:34340]	3.1912	0.00014
ENSG00000267383		novel transcript, antisense to ZNF486 and ZNF90	2.09987	0.00014
ENSG00000157193	LRP8	LDL receptor related protein 8 [Source:HGNC Symbol;Acc:HGNC:6700]	2.10235	0.00015
ENSG00000163354	DCST2	DC-STAMP domain containing 2 [Source:HGNC Symbol;Acc:HGNC:26562]	2.75777	0.00015
ENSG00000105048	TNNT1	troponin T1, slow skeletal type [Source:HGNC Symbol;Acc:HGNC:11948]	5.87953	0.00015
ENSG00000206625	RNU6-1	RNA, U6 small nuclear 1 [Source:HGNC Symbol;Acc:HGNC:10227]	2.97008	0.00015
ENSG00000188257	PLA2G2A	phospholipase A2 group IIA [Source:HGNC Symbol;Acc:HGNC:9031]	3.73136	0.00015
ENSG00000179855	GIPC3	GIPC PDZ domain containing family member 3 [Source:HGNC Symbol;Acc:HGNC:18183]	2.7951	0.00015
ENSG00000163393	SLC22A15	solute carrier family 22 member 15 [Source:HGNC Symbol;Acc:HGNC:20301]	2.08204	0.00015
ENSG00000173083	HPSE	heparanase [Source:HGNC Symbol;Acc:HGNC:5164]	2.36887	0.00015
ENSG00000135362	PRR5L	proline rich 5 like [Source:HGNC Symbol;Acc:HGNC:25878]	2.0043	0.00015
ENSG00000112877	CEP72	centrosomal protein 72 [Source:HGNC Symbol;Acc:HGNC:25547]	2.21024	0.00015
ENSG00000186897	C1QL4	complement C1q like 4 [Source:HGNC Symbol;Acc:HGNC:31416]	3.74068	0.00015
ENSG00000198780	FAM169A	family with sequence similarity 169 member A [Source:HGNC Symbol;Acc:HGNC:29138]	2.42923	0.00015
ENSG00000275834		small EDRK-rich factor 2 (SERF2) pseudogene	2.63847	0.00016
ENSG00000128606	LRRC17	leucine rich repeat containing 17 [Source:HGNC Symbol;Acc:HGNC:16895]	2.04457	0.00016
ENSG00000159231	CBR3	carbonyl reductase 3 [Source:HGNC Symbol;Acc:HGNC:1549]	2.03468	0.00016
ENSG00000253377		novel transcript	-4.77963	0.00016
ENSG00000183072	NKX2-5	NK2 homeobox 5 [Source:HGNC Symbol;Acc:HGNC:2488]	5.584	0.00016
ENSG00000145864	GABRB2	gamma-aminobutyric acid type A receptor subunit beta2 [Source:HGNC Symbol;Acc:HGNC:4082]	3.25149	0.00016
ENSG00000184937	WT1	WT1 transcription factor [Source:HGNC Symbol;Acc:HGNC:12796]	-2.13391	0.00016
ENSG00000132563	REEP2	receptor accessory protein 2 [Source:HGNC Symbol;Acc:HGNC:17975]	2.25996	0.00017
ENSG00000140557	ST8SIA2	ST8 alpha-N-acetyl-neuraminide alpha-2,8-sialyltransferase 2 [Source:HGNC Symbol;Acc:HGNC:10870]	3.02849	0.00017
ENSG00000201805	RNU6-1180P	RNA, U6 small nuclear 1180, pseudogene [Source:HGNC Symbol;Acc:HGNC:48143]	2.02679	0.00017
ENSG00000279433		TEC	2.23643	0.00017
ENSG00000082175	PGR	progesterone receptor [Source:HGNC Symbol;Acc:HGNC:8910]	-2.21699	0.00017
ENSG00000164849	GPR146	G protein-coupled receptor 146 [Source:HGNC Symbol;Acc:HGNC:21718]	-2.05039	0.00017
ENSG00000279443		TEC	2.28184	0.00017
ENSG00000116254	CHD5	chromodomain helicase DNA binding protein 5 [Source:HGNC Symbol;Acc:HGNC:16816]	2.99094	0.00017
ENSG00000004848	ARX	aristaless related homeobox [Source:HGNC Symbol;Acc:HGNC:18060]	6.77349	0.00017
ENSG00000249685		novel transcript	2.69652	0.00017
ENSG00000197415	VEPH1	ventricular zone expressed PH domain containing 1 [Source:HGNC Symbol;Acc:HGNC:25735]	3.74301	0.00017
ENSG00000114631	PODXL2	podocalyxin like 2 [Source:HGNC Symbol;Acc:HGNC:17936]	2.59872	0.00017
ENSG00000108846	ABCC3	ATP binding cassette subfamily C member 3 [Source:HGNC Symbol;Acc:HGNC:54]	-2.38056	0.00017
ENSG00000034971	MYOC	myocilin [Source:HGNC Symbol;Acc:HGNC:7610]	3.43474	0.00018
ENSG00000251400	ALDH7A1P1	aldehyde dehydrogenase 7 family member A1 pseudogene 1 [Source:HGNC Symbol;Acc:HGNC:878]	-2.68143	0.00018
ENSG00000157404	KIT	KIT proto-oncogene, receptor tyrosine kinase [Source:HGNC Symbol;Acc:HGNC:6342]	-2.02947	0.00019
ENSG00000252804	RNU6-958P	RNA, U6 small nuclear 958, pseudogene [Source:HGNC Symbol;Acc:HGNC:47921]	2.26985	0.00019
ENSG00000251432	LINC02615	long intergenic non-protein coding RNA 2615 [Source:HGNC Symbol;Acc:HGNC:53402]	2.35104	0.00019
ENSG00000152669	CCNO	cyclin O [Source:HGNC Symbol;Acc:HGNC:18576]	3.71458	0.00019
ENSG00000137936	BCAR3	BCAR3 adaptor protein, NSP family member [Source:HGNC Symbol;Acc:HGNC:973]	2.06938	0.00019
ENSG00000163545	NUAK2	NUAK family kinase 2 [Source:HGNC Symbol;Acc:HGNC:29558]	2.62916	0.00019
ENSG00000160886	LY6K	lymphocyte antigen 6 family member K [Source:HGNC Symbol;Acc:HGNC:24225]	3.56722	0.0002
ENSG00000198203	SULT1C2	sulfotransferase family 1C member 2 [Source:HGNC Symbol;Acc:HGNC:11456]	3.9025	0.0002
ENSG00000140832	MARVELD3	MARVEL domain containing 3 [Source:HGNC Symbol;Acc:HGNC:30525]	3.09642	0.0002
ENSG00000163568	AIM2	absent in melanoma 2 [Source:HGNC Symbol;Acc:HGNC:357]	4.41373	0.0002
ENSG00000182612	TSPAN10	tetraspanin 10 [Source:HGNC Symbol;Acc:HGNC:29942]	2.19527	0.0002
ENSG00000180806	HOXC9	homeobox C9 [Source:HGNC Symbol;Acc:HGNC:5130]	2.82451	0.0002
ENSG00000228265			2.15367	0.00021
ENSG00000183150	GPR19	G protein-coupled receptor 19 [Source:HGNC Symbol;Acc:HGNC:4473]	3.62404	0.00021
ENSG00000256164			-2.46553	0.00021
ENSG00000163075	CFAP221	cilia and flagella associated protein 221 [Source:HGNC Symbol;Acc:HGNC:33720]	3.12835	0.00021
ENSG00000143851	PTPN7	protein tyrosine phosphatase non-receptor type 7 [Source:HGNC Symbol;Acc:HGNC:9659]	2.30713	0.00021
ENSG00000179348	GATA2	GATA binding protein 2 [Source:HGNC Symbol;Acc:HGNC:4171]	-2.22006	0.00022
ENSG00000184423	RPL23AP38	ribosomal protein L23a pseudogene 38 [Source:HGNC Symbol;Acc:HGNC:36351]	2.24949	0.00022
ENSG00000243352	RN7SL8P	RNA, 7SL, cytoplasmic 8, pseudogene [Source:HGNC Symbol;Acc:HGNC:10043]	3.0409	0.00022
ENSG00000204248	COL11A2	collagen type XI alpha 2 chain [Source:HGNC Symbol;Acc:HGNC:2187]	-2.89929	0.00022
ENSG00000170689	HOXB9	homeobox B9 [Source:HGNC Symbol;Acc:HGNC:5120]	2.98121	0.00022
ENSG00000144908	ALDH1L1	aldehyde dehydrogenase 1 family member L1 [Source:HGNC Symbol;Acc:HGNC:3978]	2.80986	0.00022
ENSG00000157368	IL34	interleukin 34 [Source:HGNC Symbol;Acc:HGNC:28529]	-2.19512	0.00022
ENSG00000075073	TACR2	tachykinin receptor 2 [Source:HGNC Symbol;Acc:HGNC:11527]	-2.88946	0.00022
ENSG00000278987		TEC	1.99709	0.00023
ENSG00000135406	PRPH	peripherin [Source:HGNC Symbol;Acc:HGNC:9461]	3.61902	0.00023
ENSG00000187736	NHEJ1	non-homologous end joining factor 1 [Source:HGNC Symbol;Acc:HGNC:25737]	-2.02244	0.00023
ENSG00000180772	AGTR2	angiotensin II receptor type 2 [Source:HGNC Symbol;Acc:HGNC:338]	-3.77114	0.00023
ENSG00000183628	DGCR6	DiGeorge syndrome critical region gene 6 [Source:HGNC Symbol;Acc:HGNC:2846]	2.61534	0.00023
ENSG00000064787	BCAS1	brain enriched myelin associated protein 1 [Source:HGNC Symbol;Acc:HGNC:974]	2.75738	0.00024
ENSG00000127241	MASP1	MBL associated serine protease 1 [Source:HGNC Symbol;Acc:HGNC:6901]	-2.04968	0.00024
ENSG00000169933	FRMPD4	FERM and PDZ domain containing 4 [Source:HGNC Symbol;Acc:HGNC:29007]	3.25916	0.00024
ENSG00000082293	COL19A1	collagen type XIX alpha 1 chain [Source:HGNC Symbol;Acc:HGNC:2196]	4.30198	0.00024
ENSG00000117069	ST6GALNAC5	ST6 N-acetylgalactosaminide alpha-2,6-sialyltransferase 5 [Source:HGNC Symbol;Acc:HGNC:19342]	3.18524	0.00025
ENSG00000166401	SERPINB8	serpin family B member 8 [Source:HGNC Symbol;Acc:HGNC:8952]	2.09333	0.00025
ENSG00000205424	PCBP3-AS1	PCBP3 antisense RNA 1 [Source:HGNC Symbol;Acc:HGNC:40426]	-3.06269	0.00025
ENSG00000140379	BCL2A1	BCL2 related protein A1 [Source:HGNC Symbol;Acc:HGNC:991]	3.2154	0.00027
ENSG00000169330	MINAR1	membrane integral NOTCH2 associated receptor 1 [Source:HGNC Symbol;Acc:HGNC:29172]	2.57809	0.00027
ENSG00000227083		novel transcript	2.60286	0.00027
ENSG00000050344	NFE2L3	NFE2 like bZIP transcription factor 3 [Source:HGNC Symbol;Acc:HGNC:7783]	2.47564	0.00028
ENSG00000269549			2.02076	0.00028
ENSG00000207116	RNU6-31P	RNA, U6 small nuclear 31, pseudogene [Source:HGNC Symbol;Acc:HGNC:34250]	2.38816	0.00028
ENSG00000058335	RASGRF1	Ras protein specific guanine nucleotide releasing factor 1 [Source:HGNC Symbol;Acc:HGNC:9875]	3.32856	0.00028
ENSG00000130427	EPO	erythropoietin [Source:HGNC Symbol;Acc:HGNC:3415]	-2.8701	0.00029
ENSG00000214595	EML6	EMAP like 6 [Source:HGNC Symbol;Acc:HGNC:35412]	2.099	0.00029
ENSG00000259370		novel transcript, antisense to TLN2	-2.51507	0.00029
ENSG00000073756	PTGS2	prostaglandin-endoperoxide synthase 2 [Source:HGNC Symbol;Acc:HGNC:9605]	2.53327	0.00029
ENSG00000186862	PDZD7	PDZ domain containing 7 [Source:HGNC Symbol;Acc:HGNC:26257]	-2.20947	0.00029
ENSG00000164199	ADGRV1	adhesion G protein-coupled receptor V1 [Source:HGNC Symbol;Acc:HGNC:17416]	3.54062	0.00029
ENSG00000203930	LINC00632	long intergenic non-protein coding RNA 632 [Source:HGNC Symbol;Acc:HGNC:27865]	2.81942	0.0003
ENSG00000112039	FANCE	FA complementation group E [Source:HGNC Symbol;Acc:HGNC:3586]	1.99681	0.0003
ENSG00000158406	H4C8	H4 clustered histone 8 [Source:HGNC Symbol;Acc:HGNC:4788]	2.03891	0.0003
ENSG00000027644	INSRR	insulin receptor related receptor [Source:HGNC Symbol;Acc:HGNC:6093]	3.47256	0.0003
ENSG00000120075	HOXB5	homeobox B5 [Source:HGNC Symbol;Acc:HGNC:5116]	2.17302	0.0003
ENSG00000172361	CFAP53	cilia and flagella associated protein 53 [Source:HGNC Symbol;Acc:HGNC:26530]	2.48354	0.00031
ENSG00000250802	ZBED3-AS1	ZBED3 antisense RNA 1 [Source:HGNC Symbol;Acc:HGNC:44188]	-2.04613	0.00031
ENSG00000148942	SLC5A12	solute carrier family 5 member 12 [Source:HGNC Symbol;Acc:HGNC:28750]	3.68101	0.00031
ENSG00000214212	C19orf38	chromosome 19 open reading frame 38 [Source:HGNC Symbol;Acc:HGNC:34073]	-2.71848	0.00031
ENSG00000274253		novel transcript, sense overlapping NIPA1	3.10674	0.00031
ENSG00000215529	EFCAB8	EF-hand calcium binding domain 8 [Source:HGNC Symbol;Acc:HGNC:34532]	2.14875	0.00031
ENSG00000172893	DHCR7	7-dehydrocholesterol reductase [Source:HGNC Symbol;Acc:HGNC:2860]	2.27064	0.00032
ENSG00000050628	PTGER3	prostaglandin E receptor 3 [Source:HGNC Symbol;Acc:HGNC:9595]	-2.03524	0.00032
ENSG00000135094	SDS	serine dehydratase [Source:HGNC Symbol;Acc:HGNC:10691]	2.59674	0.00032
ENSG00000238113	LINC01410	long intergenic non-protein coding RNA 1410 [Source:HGNC Symbol;Acc:HGNC:50702]	2.9672	0.00033
ENSG00000162687	KCNT2	potassium sodium-activated channel subfamily T member 2 [Source:HGNC Symbol;Acc:HGNC:18866]	2.39214	0.00034
ENSG00000144891	AGTR1	angiotensin II receptor type 1 [Source:HGNC Symbol;Acc:HGNC:336]	-2.32721	0.00034
ENSG00000180921	FAM83H	family with sequence similarity 83 member H [Source:HGNC Symbol;Acc:HGNC:24797]	3.2297	0.00034
ENSG00000116824	CD2	CD2 molecule [Source:HGNC Symbol;Acc:HGNC:1639]	2.29167	0.00034
ENSG00000182168	UNC5C	unc-5 netrin receptor C [Source:HGNC Symbol;Acc:HGNC:12569]	2.55478	0.00035
ENSG00000205362	MT1A	metallothionein 1A [Source:HGNC Symbol;Acc:HGNC:7393]	-2.9304	0.00036
ENSG00000169442	CD52	CD52 molecule [Source:HGNC Symbol;Acc:HGNC:1804]	2.05808	0.00036
ENSG00000197046	SIGLEC15	sialic acid binding Ig like lectin 15 [Source:HGNC Symbol;Acc:HGNC:27596]	3.77977	0.00036
ENSG00000139626	ITGB7	integrin subunit beta 7 [Source:HGNC Symbol;Acc:HGNC:6162]	2.3017	0.00036
ENSG00000276043	UHRF1	ubiquitin like with PHD and ring finger domains 1 [Source:HGNC Symbol;Acc:HGNC:12556]	3.09513	0.00037
ENSG00000262406	MMP12	matrix metallopeptidase 12 [Source:HGNC Symbol;Acc:HGNC:7158]	4.42262	0.00038
ENSG00000134259	NGF	nerve growth factor [Source:HGNC Symbol;Acc:HGNC:7808]	-2.05153	0.00038
ENSG00000168874	ATOH8	atonal bHLH transcription factor 8 [Source:HGNC Symbol;Acc:HGNC:24126]	-1.99764	0.00038
ENSG00000280120		novel transcript	2.76715	0.00038
ENSG00000232499		heterogeneous nuclear ribonucleoprotein A3 (hnRNPA3) pseudogene	2.11565	0.00038
ENSG00000269404	SPIB	Spi-B transcription factor [Source:HGNC Symbol;Acc:HGNC:11242]	2.8566	0.00038
ENSG00000183196	CHST6	carbohydrate sulfotransferase 6 [Source:HGNC Symbol;Acc:HGNC:6938]	2.80558	0.00038
ENSG00000115165	CYTIP	cytohesin 1 interacting protein [Source:HGNC Symbol;Acc:HGNC:9506]	2.18374	0.00038
ENSG00000198846	TOX	thymocyte selection associated high mobility group box [Source:HGNC Symbol;Acc:HGNC:18988]	2.18753	0.00038
ENSG00000279347		TEC	2.12712	0.00039
ENSG00000206644	RNU6-1279P	RNA, U6 small nuclear 1279, pseudogene [Source:HGNC Symbol;Acc:HGNC:48242]	2.48975	0.00039
ENSG00000236017	ASMTL-AS1	ASMTL antisense RNA 1 [Source:HGNC Symbol;Acc:HGNC:25811]	2.52066	0.00039
ENSG00000237742	HEY2-AS1	HEY2 antisense RNA 1 [Source:HGNC Symbol;Acc:HGNC:55652]	3.50326	0.0004
ENSG00000065675	PRKCQ	protein kinase C theta [Source:HGNC Symbol;Acc:HGNC:9410]	2.17905	0.0004
ENSG00000133985	TTC9	tetratricopeptide repeat domain 9 [Source:HGNC Symbol;Acc:HGNC:20267]	2.02118	0.00041
ENSG00000169258	GPRIN1	G protein regulated inducer of neurite outgrowth 1 [Source:HGNC Symbol;Acc:HGNC:24835]	2.05937	0.00041
ENSG00000247134		novel transcript	3.14313	0.00041
ENSG00000238793	SNORD124	small nucleolar RNA, C/D box 124 [Source:HGNC Symbol;Acc:HGNC:33563]	2.68291	0.00042
ENSG00000259396		novel transcript, sense intronic to NUSAP1	2.63499	0.00042
ENSG00000104432	IL7	interleukin 7 [Source:HGNC Symbol;Acc:HGNC:6023]	2.58847	0.00042
ENSG00000239899	RN7SL674P	RNA, 7SL, cytoplasmic 674, pseudogene [Source:HGNC Symbol;Acc:HGNC:46690]	-2.09536	0.00042
ENSG00000046604	DSG2	desmoglein 2 [Source:HGNC Symbol;Acc:HGNC:3049]	2.10789	0.00042
ENSG00000279722		novel transcript	-2.05253	0.00043
ENSG00000149926	TLCD3B	TLC domain containing 3B [Source:HGNC Symbol;Acc:HGNC:25295]	3.12206	0.00045
ENSG00000005471	ABCB4	ATP binding cassette subfamily B member 4 [Source:HGNC Symbol;Acc:HGNC:45]	2.3832	0.00045
ENSG00000236058	RPL17P36	ribosomal protein L17 pseudogene 36 [Source:HGNC Symbol;Acc:HGNC:36051]	2.06967	0.00045
ENSG00000249786	EAF1-AS1	EAF1 antisense RNA 1 [Source:HGNC Symbol;Acc:HGNC:42328]	2.18253	0.00045
ENSG00000113296	THBS4	thrombospondin 4 [Source:HGNC Symbol;Acc:HGNC:11788]	-2.00903	0.00045
ENSG00000113396	SLC27A6	solute carrier family 27 member 6 [Source:HGNC Symbol;Acc:HGNC:11000]	2.67233	0.00046
ENSG00000186417	GLDN	gliomedin [Source:HGNC Symbol;Acc:HGNC:29514]	2.89146	0.00046
ENSG00000207207	Y_RNA	Y RNA [Source:RFAM;Acc:RF00019]	3.15601	0.00046
ENSG00000221955	SLC12A8	solute carrier family 12 member 8 [Source:HGNC Symbol;Acc:HGNC:15595]	2.11756	0.00047
ENSG00000198796	ALPK2	alpha kinase 2 [Source:HGNC Symbol;Acc:HGNC:20565]	2.97069	0.00047
ENSG00000260500		novel transcript, antisense to CTD-3193O13.2	-2.88466	0.00047
ENSG00000107105	ELAVL2	ELAV like RNA binding protein 2 [Source:HGNC Symbol;Acc:HGNC:3313]	2.57773	0.00048
ENSG00000223247	RNU2-64P	RNA, U2 small nuclear 64, pseudogene [Source:HGNC Symbol;Acc:HGNC:48557]	2.36821	0.00049
ENSG00000163013	FBXO41	F-box protein 41 [Source:HGNC Symbol;Acc:HGNC:29409]	2.11404	0.0005
ENSG00000184524	CEND1	cell cycle exit and neuronal differentiation 1 [Source:HGNC Symbol;Acc:HGNC:24153]	2.93122	0.0005
ENSG00000164647	STEAP1	STEAP family member 1 [Source:HGNC Symbol;Acc:HGNC:11378]	2.77195	0.0005
ENSG00000173988	LRRC63	leucine rich repeat containing 63 [Source:HGNC Symbol;Acc:HGNC:34296]	3.10501	0.0005
ENSG00000206195	DUXAP8	double homeobox A pseudogene 8 [Source:HGNC Symbol;Acc:HGNC:32187]	3.68356	0.0005
ENSG00000122861	PLAU	plasminogen activator, urokinase [Source:HGNC Symbol;Acc:HGNC:9052]	2.1646	0.00051
ENSG00000189292	ALKAL2	ALK and LTK ligand 2 [Source:HGNC Symbol;Acc:HGNC:27683]	-2.40077	0.00051
ENSG00000095777	MYO3A	myosin IIIA [Source:HGNC Symbol;Acc:HGNC:7601]	3.70455	0.00052
ENSG00000144355	DLX1	distal-less homeobox 1 [Source:HGNC Symbol;Acc:HGNC:2914]	3.57068	0.00052
ENSG00000267586	LINC00907	long intergenic non-protein coding RNA 907 [Source:HGNC Symbol;Acc:HGNC:44327]	2.51525	0.00052
ENSG00000275097		novel transcript, overlapping 3'UTR of FAM60A	-2.13258	0.00052
ENSG00000117009	KMO	kynurenine 3-monooxygenase [Source:HGNC Symbol;Acc:HGNC:6381]	2.86871	0.00053
ENSG00000278985		novel transcript	2.12874	0.00053
ENSG00000279518		TEC	2.09333	0.00054
ENSG00000264379	SNORD39	Small nucleolar RNA SNORD55/SNORD39 [Source:RFAM;Acc:RF00157]	3.80633	0.00054
ENSG00000267374	MIR924HG	MIR924 host gene [Source:HGNC Symbol;Acc:HGNC:44332]	3.1303	0.00055
ENSG00000202350	RNU6-326P	RNA, U6 small nuclear 326, pseudogene [Source:HGNC Symbol;Acc:HGNC:47289]	2.78061	0.00055
ENSG00000199562	RNU6-37P	RNA, U6 small nuclear 37, pseudogene [Source:HGNC Symbol;Acc:HGNC:34281]	2.22623	0.00055
ENSG00000160179	ABCG1	ATP binding cassette subfamily G member 1 [Source:HGNC Symbol;Acc:HGNC:73]	2.12904	0.00055
ENSG00000167851	CD300A	CD300a molecule [Source:HGNC Symbol;Acc:HGNC:19319]	2.27647	0.00055
ENSG00000202310	Y_RNA	Y RNA [Source:RFAM;Acc:RF00019]	2.3382	0.00056
ENSG00000206120	EGFEM1P	EGF like and EMI domain containing 1, pseudogene [Source:HGNC Symbol;Acc:HGNC:25149]	2.28058	0.00056
ENSG00000169085	VXN	vexin [Source:HGNC Symbol;Acc:HGNC:28498]	2.52573	0.00057
ENSG00000106789	CORO2A	coronin 2A [Source:HGNC Symbol;Acc:HGNC:2255]	2.13732	0.00057
ENSG00000263013			2.48664	0.00057
ENSG00000172824	CES4A	carboxylesterase 4A [Source:HGNC Symbol;Acc:HGNC:26741]	-2.54206	0.00057
ENSG00000019169	MARCO	macrophage receptor with collagenous structure [Source:HGNC Symbol;Acc:HGNC:6895]	2.84514	0.00058
ENSG00000203805	PLPP4	phospholipid phosphatase 4 [Source:HGNC Symbol;Acc:HGNC:23531]	2.3837	0.00058
ENSG00000128965	CHAC1	ChaC glutathione specific gamma-glutamylcyclotransferase 1 [Source:HGNC Symbol;Acc:HGNC:28680]	2.38849	0.00059
ENSG00000135480	KRT7	keratin 7 [Source:HGNC Symbol;Acc:HGNC:6445]	3.86937	0.0006
ENSG00000164675	IQUB	IQ motif and ubiquitin domain containing [Source:HGNC Symbol;Acc:HGNC:21995]	-2.13524	0.0006
ENSG00000176826	FKBP9P1	FKBP prolyl isomerase 9 pseudogene 1 [Source:HGNC Symbol;Acc:HGNC:23568]	2.70983	0.0006
ENSG00000075461	CACNG4	calcium voltage-gated channel auxiliary subunit gamma 4 [Source:HGNC Symbol;Acc:HGNC:1408]	2.58238	0.0006
ENSG00000272292			2.38039	0.0006
ENSG00000279496			2.59152	0.00061
ENSG00000134864	GGACT	gamma-glutamylamine cyclotransferase [Source:HGNC Symbol;Acc:HGNC:25100]	2.38469	0.00061
ENSG00000259736	CRTC3-AS1	CRTC3 antisense RNA 1 [Source:HGNC Symbol;Acc:HGNC:51433]	2.7783	0.00062
ENSG00000270885	RASL10B	RAS like family 10 member B [Source:HGNC Symbol;Acc:HGNC:30295]	2.00486	0.00062
ENSG00000202300	RNU6-487P	RNA, U6 small nuclear 487, pseudogene [Source:HGNC Symbol;Acc:HGNC:47450]	2.19208	0.00062
ENSG00000171388	APLN	apelin [Source:HGNC Symbol;Acc:HGNC:16665]	2.32818	0.00062
ENSG00000187123	LYPD6	LY6/PLAUR domain containing 6 [Source:HGNC Symbol;Acc:HGNC:28751]	2.27285	0.00063
ENSG00000109072	VTN	vitronectin [Source:HGNC Symbol;Acc:HGNC:12724]	2.75586	0.00063
ENSG00000080224	EPHA6	EPH receptor A6 [Source:HGNC Symbol;Acc:HGNC:19296]	2.77118	0.00063
ENSG00000224186	PITX1-AS1	PITX1 antisense RNA 1 [Source:HGNC Symbol;Acc:HGNC:48332]	-2.76217	0.00063
ENSG00000101280	ANGPT4	angiopoietin 4 [Source:HGNC Symbol;Acc:HGNC:487]	-2.48251	0.00064
ENSG00000145423	SFRP2	secreted frizzled related protein 2 [Source:HGNC Symbol;Acc:HGNC:10777]	2.30617	0.00064
ENSG00000008056	SYN1	synapsin I [Source:HGNC Symbol;Acc:HGNC:11494]	2.79471	0.00064
ENSG00000261377	PDCD6IPP2	PDCD6IP pseudogene 2 [Source:HGNC Symbol;Acc:HGNC:49873]	2.79568	0.00064
ENSG00000121895	TMEM156	transmembrane protein 156 [Source:HGNC Symbol;Acc:HGNC:26260]	2.63902	0.00065
ENSG00000039068	CDH1	cadherin 1 [Source:HGNC Symbol;Acc:HGNC:1748]	2.17694	0.00066
ENSG00000167772	ANGPTL4	angiopoietin like 4 [Source:HGNC Symbol;Acc:HGNC:16039]	2.44409	0.00066
ENSG00000238005	LNCATV	lncRNA negative regulator of antiviral signaling [Source:HGNC Symbol;Acc:HGNC:54478]	2.4262	0.00067
ENSG00000049768	FOXP3	forkhead box P3 [Source:HGNC Symbol;Acc:HGNC:6106]	2.857	0.00068
ENSG00000165935	SMCO2	single-pass membrane protein with coiled-coil domains 2 [Source:HGNC Symbol;Acc:HGNC:34448]	2.60539	0.00068
ENSG00000136546	SCN7A	sodium voltage-gated channel alpha subunit 7 [Source:HGNC Symbol;Acc:HGNC:10594]	-2.55726	0.00068
ENSG00000165140	FBP1	fructose-bisphosphatase 1 [Source:HGNC Symbol;Acc:HGNC:3606]	2.17181	0.00068
ENSG00000116745	RPE65	retinoid isomerohydrolase RPE65 [Source:HGNC Symbol;Acc:HGNC:10294]	2.97502	0.00069
ENSG00000134588	USP26	ubiquitin specific peptidase 26 [Source:HGNC Symbol;Acc:HGNC:13485]	3.09106	0.00069
ENSG00000034053	APBA2	amyloid beta precursor protein binding family A member 2 [Source:HGNC Symbol;Acc:HGNC:579]	2.18874	0.00069
ENSG00000232679	LINC01705	long intergenic non-protein coding RNA 1705 [Source:HGNC Symbol;Acc:HGNC:52493]	3.95424	0.0007
ENSG00000143297	FCRL5	Fc receptor like 5 [Source:HGNC Symbol;Acc:HGNC:18508]	3.80791	0.00071
ENSG00000211772	TRBC2	T cell receptor beta constant 2 [Source:HGNC Symbol;Acc:HGNC:12157]	2.2133	0.00072
ENSG00000155966	AFF2	ALF transcription elongation factor 2 [Source:HGNC Symbol;Acc:HGNC:3776]	2.47478	0.00072
ENSG00000278238	CKAP2-DT	CKAP2 divergent transcript [Source:HGNC Symbol;Acc:HGNC:56053]	2.41747	0.00072
ENSG00000125931	CITED1	Cbp/p300 interacting transactivator with Glu/Asp rich carboxy-terminal domain 1 [Source:HGNC Symbol;Acc:HGNC:1986]	-2.51996	0.00072
ENSG00000115290	GRB14	growth factor receptor bound protein 14 [Source:HGNC Symbol;Acc:HGNC:4565]	2.83235	0.00072
ENSG00000168528	SERINC2	serine incorporator 2 [Source:HGNC Symbol;Acc:HGNC:23231]	2.56028	0.00073
ENSG00000106565	TMEM176B	transmembrane protein 176B [Source:HGNC Symbol;Acc:HGNC:29596]	2.04784	0.00074
ENSG00000232453	LINC02777	long intergenic non-protein coding RNA 2777 [Source:HGNC Symbol;Acc:HGNC:54297]	2.13243	0.00075
ENSG00000058085	LAMC2	laminin subunit gamma 2 [Source:HGNC Symbol;Acc:HGNC:6493]	2.17211	0.00076
ENSG00000174776	WDR49	WD repeat domain 49 [Source:HGNC Symbol;Acc:HGNC:26587]	2.91198	0.00078
ENSG00000270084	GAS5-AS1	GAS5 antisense RNA 1 [Source:HGNC Symbol;Acc:HGNC:44119]	2.02609	0.00078
ENSG00000163462	TRIM46	tripartite motif containing 46 [Source:HGNC Symbol;Acc:HGNC:19019]	2.09594	0.00078
ENSG00000138741	TRPC3	transient receptor potential cation channel subfamily C member 3 [Source:HGNC Symbol;Acc:HGNC:12335]	2.06194	0.00078
ENSG00000198797	BRINP2	BMP/retinoic acid inducible neural specific 2 [Source:HGNC Symbol;Acc:HGNC:13746]	3.76278	0.00079
ENSG00000109667	SLC2A9	solute carrier family 2 member 9 [Source:HGNC Symbol;Acc:HGNC:13446]	2.12373	0.0008
ENSG00000164418	GRIK2	glutamate ionotropic receptor kainate type subunit 2 [Source:HGNC Symbol;Acc:HGNC:4580]	2.78697	0.00081
ENSG00000179869	ABCA13	ATP binding cassette subfamily A member 13 [Source:HGNC Symbol;Acc:HGNC:14638]	2.43783	0.00081
ENSG00000257956	NOP56P3	NOP56 ribonucleoprotein pseudogene 3 [Source:HGNC Symbol;Acc:HGNC:49801]	2.74252	0.00082
ENSG00000164128	NPY1R	neuropeptide Y receptor Y1 [Source:HGNC Symbol;Acc:HGNC:7956]	-2.26388	0.00082
ENSG00000279866			2.00973	0.00083
ENSG00000141968	VAV1	vav guanine nucleotide exchange factor 1 [Source:HGNC Symbol;Acc:HGNC:12657]	1.99778	0.00083
ENSG00000149418	ST14	ST14 transmembrane serine protease matriptase [Source:HGNC Symbol;Acc:HGNC:11344]	2.59062	0.00084
ENSG00000070190	DAPP1	dual adaptor of phosphotyrosine and 3-phosphoinositides 1 [Source:HGNC Symbol;Acc:HGNC:16500]	-2.43834	0.00085
ENSG00000101210	EEF1A2	eukaryotic translation elongation factor 1 alpha 2 [Source:HGNC Symbol;Acc:HGNC:3192]	3.50302	0.00085
ENSG00000228252	COL6A4P2	collagen type VI alpha 4 pseudogene 2 [Source:HGNC Symbol;Acc:HGNC:38501]	-2.14176	0.00085
ENSG00000157064	NMNAT2	nicotinamide nucleotide adenylyltransferase 2 [Source:HGNC Symbol;Acc:HGNC:16789]	2.04429	0.00086
ENSG00000166920	C15orf48	chromosome 15 open reading frame 48 [Source:HGNC Symbol;Acc:HGNC:29898]	2.85008	0.00086
ENSG00000182732	RGS6	regulator of G protein signaling 6 [Source:HGNC Symbol;Acc:HGNC:10002]	-2.37759	0.00086
ENSG00000134042	MRO	maestro [Source:HGNC Symbol;Acc:HGNC:24121]	2.36969	0.00087
ENSG00000130270	ATP8B3	ATPase phospholipid transporting 8B3 [Source:HGNC Symbol;Acc:HGNC:13535]	2.33934	0.00087
ENSG00000254951		novel transcript, sense overlapping OR5P2, OR5P3 and OR5P1P	2.24747	0.00087
ENSG00000173077	DELEC1	deleted in esophageal cancer 1 [Source:HGNC Symbol;Acc:HGNC:23658]	2.7198	0.00088
ENSG00000231367	LINC02613	long intergenic non-protein coding RNA 2613 [Source:HGNC Symbol;Acc:HGNC:54068]	-2.03863	0.00088
ENSG00000266378		novel transcript	3.10609	0.00088
ENSG00000258711		novel transcript	2.10497	0.00089
ENSG00000086696	HSD17B2	hydroxysteroid 17-beta dehydrogenase 2 [Source:HGNC Symbol;Acc:HGNC:5211]	3.71458	0.00089
ENSG00000147481	SNTG1	syntrophin gamma 1 [Source:HGNC Symbol;Acc:HGNC:13740]	3.49841	0.0009
ENSG00000171864	PRND	prion like protein doppel [Source:HGNC Symbol;Acc:HGNC:15748]	-2.04741	0.00091
ENSG00000132702	HAPLN2	hyaluronan and proteoglycan link protein 2 [Source:HGNC Symbol;Acc:HGNC:17410]	-2.09173	0.00092
ENSG00000171786	NHLH1	nescient helix-loop-helix 1 [Source:HGNC Symbol;Acc:HGNC:7817]	2.06609	0.00092
ENSG00000113645	WWC1	WW and C2 domain containing 1 [Source:HGNC Symbol;Acc:HGNC:29435]	2.87129	0.00094
ENSG00000154277	UCHL1	ubiquitin C-terminal hydrolase L1 [Source:HGNC Symbol;Acc:HGNC:12513]	2.13672	0.00094
ENSG00000174963	ZIC4	Zic family member 4 [Source:HGNC Symbol;Acc:HGNC:20393]	3.65482	0.00095
ENSG00000088538	DOCK3	dedicator of cytokinesis 3 [Source:HGNC Symbol;Acc:HGNC:2989]	2.16911	0.00095
ENSG00000244945	RUFY1-AS1	RUFY1 antisense RNA 1 [Source:HGNC Symbol;Acc:HGNC:40903]	-2.07772	0.00095
ENSG00000184979	USP18	ubiquitin specific peptidase 18 [Source:HGNC Symbol;Acc:HGNC:12616]	2.08262	0.00096
ENSG00000149968	MMP3	matrix metallopeptidase 3 [Source:HGNC Symbol;Acc:HGNC:7173]	2.97502	0.00097
ENSG00000130528	HRC	histidine rich calcium binding protein [Source:HGNC Symbol;Acc:HGNC:5178]	-2.04132	0.00097
ENSG00000237517	CELSR1P1	CELSR1 pseudogene 1 [Source:HGNC Symbol;Acc:HGNC:55984]	2.34778	0.00099
ENSG00000256837	CACNA1C-IT1	CACNA1C intronic transcript 1 [Source:HGNC Symbol;Acc:HGNC:41312]	-2.54735	0.00099
ENSG00000255571	MIR9-3HG	MIR9-3 host gene [Source:HGNC Symbol;Acc:HGNC:27388]	2.98576	0.00099
ENSG00000101977	2 MCF	MCF.2 cell line derived transforming sequence [Source:HGNC Symbol;Acc:HGNC:6940]	2.7215	0.00099
ENSG00000253123		novel transcript	3.06864	0.00099
ENSG00000184564	SLITRK6	SLIT and NTRK like family member 6 [Source:HGNC Symbol;Acc:HGNC:23503]	3.80053	0.001
ENSG00000153446	C16orf89	chromosome 16 open reading frame 89 [Source:HGNC Symbol;Acc:HGNC:28687]	3.27842	0.001
ENSG00000275560			2.08551	0.001
ENSG00000232977	LINC00327	long intergenic non-protein coding RNA 327 [Source:HGNC Symbol;Acc:HGNC:42009]	2.05125	0.001
ENSG00000115602	IL1RL1	interleukin 1 receptor like 1 [Source:HGNC Symbol;Acc:HGNC:5998]	-2.30521	0.001
ENSG00000157551	KCNJ15	potassium inwardly rectifying channel subfamily J member 15 [Source:HGNC Symbol;Acc:HGNC:6261]	2.62989	0.0011
ENSG00000100038	TOP3B	DNA topoisomerase III beta [Source:HGNC Symbol;Acc:HGNC:11993]	2.26263	0.0011
ENSG00000162753	SLC9C2	solute carrier family 9 member C2 (putative) [Source:HGNC Symbol;Acc:HGNC:28664]	2.36395	0.0011
ENSG00000266744		novel transcript	2.06022	0.0011
ENSG00000125730	C3	complement C3 [Source:HGNC Symbol;Acc:HGNC:1318]	2.11888	0.0011
ENSG00000172179	PRL	prolactin [Source:HGNC Symbol;Acc:HGNC:9445]	2.7215	0.0011
ENSG00000252835	SCARNA21	small Cajal body-specific RNA 21 [Source:HGNC Symbol;Acc:HGNC:32579]	-2.07945	0.0011
ENSG00000177551	NHLH2	nescient helix-loop-helix 2 [Source:HGNC Symbol;Acc:HGNC:7818]	2.75796	0.0011
ENSG00000274565		novel transcript	-2.18298	0.0011
ENSG00000197935	ZNF311	zinc finger protein 311 [Source:HGNC Symbol;Acc:HGNC:13847]	2.02315	0.0011
ENSG00000213967	ZNF726	zinc finger protein 726 [Source:HGNC Symbol;Acc:HGNC:32462]	2.02679	0.0012
ENSG00000173805	HAP1	huntingtin associated protein 1 [Source:HGNC Symbol;Acc:HGNC:4812]	2.20901	0.0012
ENSG00000105707	HPN	hepsin [Source:HGNC Symbol;Acc:HGNC:5155]	3.05125	0.0012
ENSG00000110975	SYT10	synaptotagmin 10 [Source:HGNC Symbol;Acc:HGNC:19266]	3.02011	0.0012
ENSG00000200959	SNORA74A	small nucleolar RNA, H/ACA box 74A [Source:HGNC Symbol;Acc:HGNC:10119]	2.1898	0.0012
ENSG00000156463	SH3RF2	SH3 domain containing ring finger 2 [Source:HGNC Symbol;Acc:HGNC:26299]	2.74822	0.0012
ENSG00000164099	PRSS12	serine protease 12 [Source:HGNC Symbol;Acc:HGNC:9477]	2.86473	0.0012
ENSG00000146352	CLVS2	clavesin 2 [Source:HGNC Symbol;Acc:HGNC:23046]	-2.19193	0.0013
ENSG00000095203	EPB41L4B	erythrocyte membrane protein band 4.1 like 4B [Source:HGNC Symbol;Acc:HGNC:19818]	2.29183	0.0013
ENSG00000249346	LINC01016	long intergenic non-protein coding RNA 1016 [Source:HGNC Symbol;Acc:HGNC:48991]	-2.15502	0.0013
ENSG00000207507	RNU6-9	RNA, U6 small nuclear 9 [Source:HGNC Symbol;Acc:HGNC:34269]	2.21115	0.0013
ENSG00000200528	RNU6-1331P	RNA, U6 small nuclear 1331, pseudogene [Source:HGNC Symbol;Acc:HGNC:48294]	-2.43783	0.0013
ENSG00000206532			3.84851	0.0013
ENSG00000171798	KNDC1	kinase non-catalytic C-lobe domain containing 1 [Source:HGNC Symbol;Acc:HGNC:29374]	-2.02216	0.0013
ENSG00000132872	SYT4	synaptotagmin 4 [Source:HGNC Symbol;Acc:HGNC:11512]	3.8855	0.0014
ENSG00000161405	IKZF3	IKAROS family zinc finger 3 [Source:HGNC Symbol;Acc:HGNC:13178]	2.32253	0.0014
ENSG00000257335	MGAM	maltase-glucoamylase [Source:HGNC Symbol;Acc:HGNC:7043]	-2.23442	0.0014
ENSG00000249307	LINC01088	long intergenic non-protein coding RNA 1088 [Source:HGNC Symbol;Acc:HGNC:49148]	-2.72792	0.0014
ENSG00000201104	RNU6-11P	RNA, U6 small nuclear 11, pseudogene [Source:HGNC Symbol;Acc:HGNC:34255]	2.34031	0.0014
ENSG00000173698	ADGRG2	adhesion G protein-coupled receptor G2 [Source:HGNC Symbol;Acc:HGNC:4516]	2.5713	0.0014
ENSG00000206601	RNU6-431P	RNA, U6 small nuclear 431, pseudogene [Source:HGNC Symbol;Acc:HGNC:47394]	2.10045	0.0014
ENSG00000126353	CCR7	C-C motif chemokine receptor 7 [Source:HGNC Symbol;Acc:HGNC:1608]	2.53626	0.0014
ENSG00000186377	CYP4X1	cytochrome P450 family 4 subfamily X member 1 [Source:HGNC Symbol;Acc:HGNC:20244]	-2.25746	0.0015
ENSG00000105880	DLX5	distal-less homeobox 5 [Source:HGNC Symbol;Acc:HGNC:2918]	2.46588	0.0015
ENSG00000237575	PYY2	peptide YY 2 (pseudogene) [Source:HGNC Symbol;Acc:HGNC:9749]	2.76331	0.0015
ENSG00000245614	DDX11-AS1	DDX11 antisense RNA 1 [Source:HGNC Symbol;Acc:HGNC:44176]	2.63353	0.0015
ENSG00000268218		novel transcript, antisense to ANKRD11	2.14399	0.0015
ENSG00000154654	NCAM2	neural cell adhesion molecule 2 [Source:HGNC Symbol;Acc:HGNC:7657]	2.14459	0.0015
ENSG00000164220	F2RL2	coagulation factor II thrombin receptor like 2 [Source:HGNC Symbol;Acc:HGNC:3539]	-2.06222	0.0015
ENSG00000267452	LINC02073	long intergenic non-protein coding RNA 2073 [Source:HGNC Symbol;Acc:HGNC:52919]	2.96226	0.0015
ENSG00000027869	SH2D2A	SH2 domain containing 2A [Source:HGNC Symbol;Acc:HGNC:10821]	2.34031	0.0015
ENSG00000006047	YBX2	Y-box binding protein 2 [Source:HGNC Symbol;Acc:HGNC:17948]	-2.23736	0.0015
ENSG00000108375	RNF43	ring finger protein 43 [Source:HGNC Symbol;Acc:HGNC:18505]	2.5617	0.0016
ENSG00000201294	RNU6-1019P	RNA, U6 small nuclear 1019, pseudogene [Source:HGNC Symbol;Acc:HGNC:47982]	2.12904	0.0016
ENSG00000207343	RNU6-225P	RNA, U6 small nuclear 225, pseudogene [Source:HGNC Symbol;Acc:HGNC:47188]	2.16175	0.0016
ENSG00000273026		novel transcript, antisense to SLC39A1	2.34616	0.0016
ENSG00000123560	PLP1	proteolipid protein 1 [Source:HGNC Symbol;Acc:HGNC:9086]	-2.71358	0.0016
ENSG00000185668	POU3F1	POU class 3 homeobox 1 [Source:HGNC Symbol;Acc:HGNC:9214]	2.29501	0.0016
ENSG00000153993	SEMA3D	semaphorin 3D [Source:HGNC Symbol;Acc:HGNC:10726]	2.01517	0.0016
ENSG00000168333	PPDPFL	pancreatic progenitor cell differentiation and proliferation factor like [Source:HGNC Symbol;Acc:HGNC:31745]	3.62907	0.0016
ENSG00000100739	BDKRB1	bradykinin receptor B1 [Source:HGNC Symbol;Acc:HGNC:1029]	2.30393	0.0016
ENSG00000152953	STK32B	serine/threonine kinase 32B [Source:HGNC Symbol;Acc:HGNC:14217]	1.99695	0.0017
ENSG00000185652	NTF3	neurotrophin 3 [Source:HGNC Symbol;Acc:HGNC:8023]	2.37825	0.0017
ENSG00000039139	DNAH5	dynein axonemal heavy chain 5 [Source:HGNC Symbol;Acc:HGNC:2950]	2.6753	0.0017
ENSG00000232774	LINC03033	long intergenic non-protein coding RNA 3033 [Source:HGNC Symbol;Acc:HGNC:44292]	2.99592	0.0017
ENSG00000185522	LMNTD2	lamin tail domain containing 2 [Source:HGNC Symbol;Acc:HGNC:28561]	1.99764	0.0017
ENSG00000203546		novel protein	-1.99585	0.0017
ENSG00000150051	MKX	mohawk homeobox [Source:HGNC Symbol;Acc:HGNC:23729]	2.51717	0.0017
ENSG00000166426	CRABP1	cellular retinoic acid binding protein 1 [Source:HGNC Symbol;Acc:HGNC:2338]	3.0447	0.0017
ENSG00000145526	CDH18	cadherin 18 [Source:HGNC Symbol;Acc:HGNC:1757]	3.58457	0.0018
ENSG00000134343	ANO3	anoctamin 3 [Source:HGNC Symbol;Acc:HGNC:14004]	2.1057	0.0018
ENSG00000162490	DRAXIN	dorsal inhibitory axon guidance protein [Source:HGNC Symbol;Acc:HGNC:25054]	2.81747	0.0018
ENSG00000108700	CCL8	C-C motif chemokine ligand 8 [Source:HGNC Symbol;Acc:HGNC:10635]	2.35169	0.0018
ENSG00000166407	LMO1	LIM domain only 1 [Source:HGNC Symbol;Acc:HGNC:6641]	2.95591	0.0018
ENSG00000116147	TNR	tenascin R [Source:HGNC Symbol;Acc:HGNC:11953]	2.42167	0.0018
ENSG00000130477	UNC13A	unc-13 homolog A [Source:HGNC Symbol;Acc:HGNC:23150]	2.167	0.0018
ENSG00000272055	RNU6-6P	RNA, U6 small nuclear 6, pseudogene [Source:HGNC Symbol;Acc:HGNC:10228]	2.27979	0.0018
ENSG00000198865	CCDC152	coiled-coil domain containing 152 [Source:HGNC Symbol;Acc:HGNC:34438]	2.62697	0.0018
ENSG00000105255	FSD1	fibronectin type III and SPRY domain containing 1 [Source:HGNC Symbol;Acc:HGNC:13745]	2.06222	0.0018
ENSG00000113749	HRH2	histamine receptor H2 [Source:HGNC Symbol;Acc:HGNC:5183]	2.27663	0.0018
ENSG00000220305	HNRNPH1P1	heterogeneous nuclear ribonucleoprotein H1 pseudogene 1 [Source:HGNC Symbol;Acc:HGNC:48751]	2.08204	0.0019
ENSG00000179083	FAM133A	family with sequence similarity 133 member A [Source:HGNC Symbol;Acc:HGNC:26748]	2.35169	0.0019
ENSG00000163064	EN1	engrailed homeobox 1 [Source:HGNC Symbol;Acc:HGNC:3342]	3.2621	0.0019
ENSG00000132749	TESMIN	testis expressed metallothionein like protein [Source:HGNC Symbol;Acc:HGNC:7446]	2.36575	0.0019
ENSG00000170190	SLC16A5	solute carrier family 16 member 5 [Source:HGNC Symbol;Acc:HGNC:10926]	-2.13509	0.0019
ENSG00000108813	DLX4	distal-less homeobox 4 [Source:HGNC Symbol;Acc:HGNC:2917]	2.60178	0.0019
ENSG00000153563	CD8A	CD8 subunit alpha [Source:HGNC Symbol;Acc:HGNC:1706]	2.17452	0.0019
ENSG00000043591	ADRB1	adrenoceptor beta 1 [Source:HGNC Symbol;Acc:HGNC:285]	2.8703	0.0019
ENSG00000231317		coiled-coil domain containing 144C (CCDC144C) pseudogene	2.87348	0.002
ENSG00000182901	RGS7	regulator of G protein signaling 7 [Source:HGNC Symbol;Acc:HGNC:10003]	2.48716	0.002
ENSG00000204934	ATP6V0E2-AS1	ATP6V0E2 antisense RNA 1 [Source:HGNC Symbol;Acc:HGNC:44180]	2.00875	0.002
ENSG00000079263	SP140	SP140 nuclear body protein [Source:HGNC Symbol;Acc:HGNC:17133]	2.01992	0.002
ENSG00000182107	TMEM30B	transmembrane protein 30B [Source:HGNC Symbol;Acc:HGNC:27254]	2.62042	0.002
ENSG00000200913	SNORD46	small nucleolar RNA, C/D box 46 [Source:HGNC Symbol;Acc:HGNC:10186]	-2.11404	0.002
ENSG00000248323	LUCAT1	lung cancer associated transcript 1 [Source:HGNC Symbol;Acc:HGNC:48498]	2.21622	0.002
ENSG00000280079		TEC	2.41747	0.002
ENSG00000117091	CD48	CD48 molecule [Source:HGNC Symbol;Acc:HGNC:1683]	2.07039	0.002
ENSG00000232821		novel transcript	2.80403	0.002
ENSG00000115507	OTX1	orthodenticle homeobox 1 [Source:HGNC Symbol;Acc:HGNC:8521]	2.32866	0.002
ENSG00000247735	KCTD13-DT	KCTD13 divergent transcript [Source:HGNC Symbol;Acc:HGNC:55585]	2.20274	0.0021
ENSG00000138135	CH25H	cholesterol 25-hydroxylase [Source:HGNC Symbol;Acc:HGNC:1907]	2.33173	0.0021
ENSG00000236296	GUSBP5	GUSB pseudogene 5 [Source:HGNC Symbol;Acc:HGNC:42319]	2.1607	0.0022
ENSG00000133169	BEX1	brain expressed X-linked 1 [Source:HGNC Symbol;Acc:HGNC:1036]	2.18026	0.0022
ENSG00000182040	USH1G	USH1 protein network component sans [Source:HGNC Symbol;Acc:HGNC:16356]	-2.42217	0.0022
ENSG00000197653	DNAH10	dynein axonemal heavy chain 10 [Source:HGNC Symbol;Acc:HGNC:2941]	2.07628	0.0022
ENSG00000173227	SYT12	synaptotagmin 12 [Source:HGNC Symbol;Acc:HGNC:18381]	2.25887	0.0023
ENSG00000202528	RNU6-650P	RNA, U6 small nuclear 650, pseudogene [Source:HGNC Symbol;Acc:HGNC:47613]	2.06279	0.0023
ENSG00000197253	TPSB2	tryptase beta 2 [Source:HGNC Symbol;Acc:HGNC:14120]	-2.39811	0.0023
ENSG00000206725	RNU6-1027P	RNA, U6 small nuclear 1027, pseudogene [Source:HGNC Symbol;Acc:HGNC:47990]	2.36231	0.0023
ENSG00000185090	MANEAL	mannosidase endo-alpha like [Source:HGNC Symbol;Acc:HGNC:26452]	2.37265	0.0023
ENSG00000261488	TBILA	TGF-beta induced lncRNA [Source:HGNC Symbol;Acc:HGNC:53943]	2.40961	0.0024
ENSG00000102924	CBLN1	cerebellin 1 precursor [Source:HGNC Symbol;Acc:HGNC:1543]	2.2523	0.0024
ENSG00000233493	TMEM238	transmembrane protein 238 [Source:HGNC Symbol;Acc:HGNC:40042]	2.07642	0.0025
ENSG00000164761	TNFRSF11B	TNF receptor superfamily member 11b [Source:HGNC Symbol;Acc:HGNC:11909]	2.09623	0.0025
ENSG00000132623	ANKEF1	ankyrin repeat and EF-hand domain containing 1 [Source:HGNC Symbol;Acc:HGNC:15803]	2.10482	0.0025
ENSG00000132000	PODNL1	podocan like 1 [Source:HGNC Symbol;Acc:HGNC:26275]	2.23985	0.0025
ENSG00000120756	PLS1	plastin 1 [Source:HGNC Symbol;Acc:HGNC:9090]	2.29915	0.0025
ENSG00000109255	NMU	neuromedin U [Source:HGNC Symbol;Acc:HGNC:7859]	2.76159	0.0025
ENSG00000167600	CYP2S1	cytochrome P450 family 2 subfamily S member 1 [Source:HGNC Symbol;Acc:HGNC:15654]	2.1652	0.0026
ENSG00000217482	HMGB1P17	high mobility group box 1 pseudogene 17 [Source:HGNC Symbol;Acc:HGNC:39099]	2.33593	0.0026
ENSG00000260931			2.45666	0.0026
ENSG00000159399	HK2	hexokinase 2 [Source:HGNC Symbol;Acc:HGNC:4923]	2.21161	0.0026
ENSG00000167208	SNX20	sorting nexin 20 [Source:HGNC Symbol;Acc:HGNC:30390]	2.06279	0.0026
ENSG00000125731	SH2D3A	SH2 domain containing 3A [Source:HGNC Symbol;Acc:HGNC:16885]	2.50933	0.0027
ENSG00000134376	CRB1	crumbs cell polarity complex component 1 [Source:HGNC Symbol;Acc:HGNC:2343]	2.39214	0.0027
ENSG00000175592	FOSL1	FOS like 1, AP-1 transcription factor subunit [Source:HGNC Symbol;Acc:HGNC:13718]	2.49839	0.0027
ENSG00000181626	ANKRD62	ankyrin repeat domain 62 [Source:HGNC Symbol;Acc:HGNC:35241]	2.69877	0.0027
ENSG00000165300	SLITRK5	SLIT and NTRK like family member 5 [Source:HGNC Symbol;Acc:HGNC:20295]	2.46759	0.0028
ENSG00000140368	PSTPIP1	proline-serine-threonine phosphatase interacting protein 1 [Source:HGNC Symbol;Acc:HGNC:9580]	2.07873	0.0028
ENSG00000158008	EXTL1	exostosin like glycosyltransferase 1 [Source:HGNC Symbol;Acc:HGNC:3515]	-2.28121	0.0028
ENSG00000029559	IBSP	integrin binding sialoprotein [Source:HGNC Symbol;Acc:HGNC:5341]	3.13334	0.0028
ENSG00000245482		novel transcript, antisense to ALG10	2.67048	0.0029
ENSG00000159450	TCHH	trichohyalin [Source:HGNC Symbol;Acc:HGNC:11791]	2.74708	0.0029
ENSG00000167642	SPINT2	serine peptidase inhibitor, Kunitz type 2 [Source:HGNC Symbol;Acc:HGNC:11247]	2.12123	0.0029
ENSG00000149948	HMGA2	high mobility group AT-hook 2 [Source:HGNC Symbol;Acc:HGNC:5009]	-2.31257	0.0029
ENSG00000172724	CCL19	C-C motif chemokine ligand 19 [Source:HGNC Symbol;Acc:HGNC:10617]	2.14682	0.0029
ENSG00000260838		novel transcript	2.60846	0.0029
ENSG00000125538	IL1B	interleukin 1 beta [Source:HGNC Symbol;Acc:HGNC:5992]	2.3206	0.0029
ENSG00000105825	TFPI2	tissue factor pathway inhibitor 2 [Source:HGNC Symbol;Acc:HGNC:11761]	2.13732	0.003
ENSG00000172548	NIPAL4	NIPA like domain containing 4 [Source:HGNC Symbol;Acc:HGNC:28018]	2.07412	0.003
ENSG00000134201	GSTM5	glutathione S-transferase mu 5 [Source:HGNC Symbol;Acc:HGNC:4637]	-2.21115	0.0031
ENSG00000251661		novel transcript, antisense to IFITM3	-1.99612	0.0031
ENSG00000228340	MIR646HG	MIR646 host gene [Source:HGNC Symbol;Acc:HGNC:27659]	2.1604	0.0031
ENSG00000260209		novel transcript	2.22099	0.0031
ENSG00000260802	SERTM2	serine rich and transmembrane domain containing 2 [Source:HGNC Symbol;Acc:HGNC:48576]	2.06451	0.0031
ENSG00000261374			2.15233	0.0031
ENSG00000272971		novel transcript	-2.31707	0.0031
ENSG00000105889	STEAP1B	STEAP family member 1B [Source:HGNC Symbol;Acc:HGNC:41907]	2.2958	0.0032
ENSG00000188729	OSTN	osteocrin [Source:HGNC Symbol;Acc:HGNC:29961]	2.92655	0.0032
ENSG00000160791	CCR5	C-C motif chemokine receptor 5 [Source:HGNC Symbol;Acc:HGNC:1606]	2.06051	0.0032
ENSG00000144644	GADL1	glutamate decarboxylase like 1 [Source:HGNC Symbol;Acc:HGNC:27949]	2.47495	0.0032
ENSG00000003249	DBNDD1	dysbindin domain containing 1 [Source:HGNC Symbol;Acc:HGNC:28455]	2.32334	0.0033
ENSG00000207357	RNU6-2	RNA, U6 small nuclear 2 [Source:HGNC Symbol;Acc:HGNC:34270]	2.06408	0.0033
ENSG00000223414			2.23954	0.0033
ENSG00000232224			2.02483	0.0033
ENSG00000234899	SOX9-AS1	SOX9 antisense RNA 1 [Source:HGNC Symbol;Acc:HGNC:49321]	1.99681	0.0034
ENSG00000142700	DMRTA2	DMRT like family A2 [Source:HGNC Symbol;Acc:HGNC:13908]	2.57095	0.0034
ENSG00000199751	Y_RNA	Y RNA [Source:RFAM;Acc:RF00019]	2.28469	0.0034
ENSG00000077522	ACTN2	actinin alpha 2 [Source:HGNC Symbol;Acc:HGNC:164]	2.09885	0.0035
ENSG00000137225	CAPN11	calpain 11 [Source:HGNC Symbol;Acc:HGNC:1478]	-2.12741	0.0035
ENSG00000176399	DMRTA1	DMRT like family A1 [Source:HGNC Symbol;Acc:HGNC:13826]	2.18177	0.0036
ENSG00000147488	ST18	ST18 C2H2C-type zinc finger transcription factor [Source:HGNC Symbol;Acc:HGNC:18695]	2.33901	0.0037
ENSG00000152760	DYNLT5	dynein light chain Tctex-type family member 5 [Source:HGNC Symbol;Acc:HGNC:26882]	2.19436	0.0038
ENSG00000115112	TFCP2L1	transcription factor CP2 like 1 [Source:HGNC Symbol;Acc:HGNC:17925]	2.22391	0.0038
ENSG00000106236	NPTX2	neuronal pentraxin 2 [Source:HGNC Symbol;Acc:HGNC:7953]	2.21376	0.0038
ENSG00000163032	VSNL1	visinin like 1 [Source:HGNC Symbol;Acc:HGNC:12722]	2.01349	0.0038
ENSG00000198851	CD3E	CD3 epsilon subunit of T-cell receptor complex [Source:HGNC Symbol;Acc:HGNC:1674]	2.04812	0.0038
ENSG00000263786		novel transcript, sense intronic to HN1	2.10162	0.004
ENSG00000146197	SCUBE3	signal peptide, CUB domain and EGF like domain containing 3 [Source:HGNC Symbol;Acc:HGNC:13655]	2.06981	0.004
ENSG00000070193	FGF10	fibroblast growth factor 10 [Source:HGNC Symbol;Acc:HGNC:3666]	2.21729	0.004
ENSG00000005513	SOX8	SRY-box transcription factor 8 [Source:HGNC Symbol;Acc:HGNC:11203]	-2.00583	0.0041
ENSG00000162069	BICDL2	BICD family like cargo adaptor 2 [Source:HGNC Symbol;Acc:HGNC:33584]	2.57148	0.0041
ENSG00000165325	DEUP1	deuterosome assembly protein 1 [Source:HGNC Symbol;Acc:HGNC:26344]	2.1095	0.0041
ENSG00000186407	CD300E	CD300e molecule [Source:HGNC Symbol;Acc:HGNC:28874]	2.24716	0.0041
ENSG00000016082	ISL1	ISL LIM homeobox 1 [Source:HGNC Symbol;Acc:HGNC:6132]	2.48906	0.0042
ENSG00000066923	STAG3	STAG3 cohesin complex component [Source:HGNC Symbol;Acc:HGNC:11356]	2.18707	0.0042
ENSG00000138083	SIX3	SIX homeobox 3 [Source:HGNC Symbol;Acc:HGNC:10889]	2.22561	0.0043
ENSG00000007062	PROM1	prominin 1 [Source:HGNC Symbol;Acc:HGNC:9454]	2.36953	0.0043
ENSG00000165188	RNF183	ring finger protein 183 [Source:HGNC Symbol;Acc:HGNC:28721]	2.18753	0.0044
ENSG00000200213	RNU6-992P	RNA, U6 small nuclear 992, pseudogene [Source:HGNC Symbol;Acc:HGNC:47955]	2.05708	0.0044
ENSG00000233296	TMEM18-DT	TMEM18 divergent transcript [Source:HGNC Symbol;Acc:HGNC:54481]	2.01838	0.0044
ENSG00000101349	PAK5	p21 (RAC1) activated kinase 5 [Source:HGNC Symbol;Acc:HGNC:15916]	2.19147	0.0044
ENSG00000228742	LINC02577	long intergenic non-protein coding RNA 2577 [Source:HGNC Symbol;Acc:HGNC:53749]	2.72848	0.0044
ENSG00000164093	PITX2	paired like homeodomain 2 [Source:HGNC Symbol;Acc:HGNC:9005]	2.60052	0.0045
ENSG00000252947	SCARNA1	small Cajal body-specific RNA 1 [Source:HGNC Symbol;Acc:HGNC:32555]	2.09101	0.0045
ENSG00000154529	CNTNAP3B	contactin associated protein family member 3B [Source:HGNC Symbol;Acc:HGNC:32035]	2.21146	0.0045
ENSG00000239265	CLRN1-AS1	CLRN1 antisense RNA 1 [Source:HGNC Symbol;Acc:HGNC:30895]	-2.128	0.0046
ENSG00000171435	KSR2	kinase suppressor of ras 2 [Source:HGNC Symbol;Acc:HGNC:18610]	2.46622	0.0046
ENSG00000134028	ADAMDEC1	ADAM like decysin 1 [Source:HGNC Symbol;Acc:HGNC:16299]	2.65719	0.0046
ENSG00000185864	NPIPB4	nuclear pore complex interacting protein family member B4 [Source:HGNC Symbol;Acc:HGNC:41985]	2.02427	0.0046
ENSG00000248583		ankyrin repeat domain family (ANKRD) pseudogene	-2.26765	0.0046
ENSG00000196549	MME	membrane metalloendopeptidase [Source:HGNC Symbol;Acc:HGNC:7154]	2.13687	0.0046
ENSG00000139269	INHBE	inhibin subunit beta E [Source:HGNC Symbol;Acc:HGNC:24029]	2.65553	0.0047
ENSG00000273259		novel protein	2.41479	0.0047
ENSG00000130700	GATA5	GATA binding protein 5 [Source:HGNC Symbol;Acc:HGNC:15802]	-2.1348	0.0047
ENSG00000184292	TACSTD2	tumor associated calcium signal transducer 2 [Source:HGNC Symbol;Acc:HGNC:11530]	2.44901	0.0048
ENSG00000183117	CSMD1	CUB and Sushi multiple domains 1 [Source:HGNC Symbol;Acc:HGNC:14026]	2.07311	0.0048
ENSG00000163735	CXCL5	C-X-C motif chemokine ligand 5 [Source:HGNC Symbol;Acc:HGNC:10642]	2.41714	0.0048
ENSG00000276085	CCL3L3	C-C motif chemokine ligand 3 like 3 [Source:HGNC Symbol;Acc:HGNC:30554]	2.0375	0.0049
ENSG00000171346	KRT15	keratin 15 [Source:HGNC Symbol;Acc:HGNC:6421]	2.58883	0.0049
ENSG00000197444	OGDHL	oxoglutarate dehydrogenase L [Source:HGNC Symbol;Acc:HGNC:25590]	2.0107	0.005
ENSG00000166825	ANPEP	alanyl aminopeptidase, membrane [Source:HGNC Symbol;Acc:HGNC:500]	2.0974	0.005
ENSG00000216490	IFI30	IFI30 lysosomal thiol reductase [Source:HGNC Symbol;Acc:HGNC:5398]	2.16265	0.005
ENSG00000165794	SLC39A2	solute carrier family 39 member 2 [Source:HGNC Symbol;Acc:HGNC:17127]	-2.26075	0.0051
ENSG00000269951		novel transcript, sense intronic to TSPAN3	2.07197	0.0051
ENSG00000121207	LRAT	lecithin retinol acyltransferase [Source:HGNC Symbol;Acc:HGNC:6685]	2.11272	0.0051
ENSG00000227543	SPAG5-AS1	SPAG5 antisense RNA 1 [Source:HGNC Symbol;Acc:HGNC:41140]	2.09841	0.0051
ENSG00000278916	CEP83-DT	CEP83 divergent transcript [Source:HGNC Symbol;Acc:HGNC:27055]	2.00694	0.0051
ENSG00000171658	NMRAL2P	NmrA like redox sensor 2, pseudogene [Source:HGNC Symbol;Acc:HGNC:52332]	-2.57558	0.0052
ENSG00000163734	CXCL3	C-X-C motif chemokine ligand 3 [Source:HGNC Symbol;Acc:HGNC:4604]	2.14147	0.0052
ENSG00000172156	CCL11	C-C motif chemokine ligand 11 [Source:HGNC Symbol;Acc:HGNC:10610]	2.10176	0.0053
ENSG00000212332	RNU6-780P	RNA, U6 small nuclear 780, pseudogene [Source:HGNC Symbol;Acc:HGNC:47743]	2.0216	0.0053
ENSG00000135116	HRK	harakiri, BCL2 interacting protein [Source:HGNC Symbol;Acc:HGNC:5185]	2.20427	0.0054
ENSG00000196611	MMP1	matrix metallopeptidase 1 [Source:HGNC Symbol;Acc:HGNC:7155]	2.42469	0.0054
ENSG00000207045	RNU6-532P	RNA, U6 small nuclear 532, pseudogene [Source:HGNC Symbol;Acc:HGNC:47495]	2.17875	0.0055
ENSG00000204335	SP5	Sp5 transcription factor [Source:HGNC Symbol;Acc:HGNC:14529]	2.16895	0.0055
ENSG00000273632			2.13228	0.0056
ENSG00000089847	ANKRD24	ankyrin repeat domain 24 [Source:HGNC Symbol;Acc:HGNC:29424]	2.04259	0.0056
ENSG00000123364	HOXC13	homeobox C13 [Source:HGNC Symbol;Acc:HGNC:5125]	2.52853	0.0056
ENSG00000134709	HOOK1	hook microtubule tethering protein 1 [Source:HGNC Symbol;Acc:HGNC:19884]	2.08811	0.0059
ENSG00000234323	LINC01505	long intergenic non-protein coding RNA 1505 [Source:HGNC Symbol;Acc:HGNC:51186]	2.16625	0.0062
ENSG00000085552	IGSF9	immunoglobulin superfamily member 9 [Source:HGNC Symbol;Acc:HGNC:18132]	2.04528	0.0063
ENSG00000081138	CDH7	cadherin 7 [Source:HGNC Symbol;Acc:HGNC:1766]	2.25402	0.0064
ENSG00000132854	KANK4	KN motif and ankyrin repeat domains 4 [Source:HGNC Symbol;Acc:HGNC:27263]	2.03792	0.0064
ENSG00000232788	ITGA6-AS1	ITGA6 antisense RNA 1 [Source:HGNC Symbol;Acc:HGNC:40308]	-2.00291	0.0064
ENSG00000143355	LHX9	LIM homeobox 9 [Source:HGNC Symbol;Acc:HGNC:14222]	2.10322	0.0065
ENSG00000265752	LINC02958	long intergenic non-protein coding RNA 2958 [Source:HGNC Symbol;Acc:HGNC:55981]	2.28248	0.0066
ENSG00000154162	CDH12	cadherin 12 [Source:HGNC Symbol;Acc:HGNC:1751]	2.44477	0.0066
ENSG00000163623	NKX6-1	NK6 homeobox 1 [Source:HGNC Symbol;Acc:HGNC:7839]	2.36461	0.0068
ENSG00000248713	C4orf54	chromosome 4 open reading frame 54 [Source:HGNC Symbol;Acc:HGNC:27741]	2.07542	0.0068
ENSG00000214776		alpha-2-macroglobulin like 1 pseudogene	2.13732	0.0069
ENSG00000125355	TMEM255A	transmembrane protein 255A [Source:HGNC Symbol;Acc:HGNC:26086]	2.05609	0.0071
ENSG00000145248	SLC10A4	solute carrier family 10 member 4 [Source:HGNC Symbol;Acc:HGNC:22980]	2.03214	0.0072
ENSG00000146530	VWDE	von Willebrand factor D and EGF domains [Source:HGNC Symbol;Acc:HGNC:21897]	2.26263	0.0073
ENSG00000250081		novel transcript	2.07039	0.0076
ENSG00000163739	CXCL1	C-X-C motif chemokine ligand 1 [Source:HGNC Symbol;Acc:HGNC:4602]	2.24311	0.0078
ENSG00000050730	TNIP3	TNFAIP3 interacting protein 3 [Source:HGNC Symbol;Acc:HGNC:19315]	2.06337	0.0079
ENSG00000164520	RAET1E	retinoic acid early transcript 1E [Source:HGNC Symbol;Acc:HGNC:16793]	2.02301	0.0083
ENSG00000162105	SHANK2	SH3 and multiple ankyrin repeat domains 2 [Source:HGNC Symbol;Acc:HGNC:14295]	2.15861	0.0083
ENSG00000004846	ABCB5	ATP binding cassette subfamily B member 5 [Source:HGNC Symbol;Acc:HGNC:46]	2.15861	0.0083
ENSG00000116690	PRG4	proteoglycan 4 [Source:HGNC Symbol;Acc:HGNC:9364]	2.27174	0.0083
ENSG00000205054	LINC01121	long intergenic non-protein coding RNA 1121 [Source:HGNC Symbol;Acc:HGNC:49266]	2.21361	0.0085
ENSG00000258791	LINC00520	long intergenic non-protein coding RNA 520 [Source:HGNC Symbol;Acc:HGNC:19843]	2.247	0.0085
ENSG00000182674	KCNB2	potassium voltage-gated channel subfamily B member 2 [Source:HGNC Symbol;Acc:HGNC:6232]	2.18631	0.0085
ENSG00000242516	LINC00960	long intergenic non-protein coding RNA 960 [Source:HGNC Symbol;Acc:HGNC:48710]	2.03341	0.0086
ENSG00000143512	HHIPL2	HHIP like 2 [Source:HGNC Symbol;Acc:HGNC:25842]	2.03792	0.0087
ENSG00000198729	PPP1R14C	protein phosphatase 1 regulatory inhibitor subunit 14C [Source:HGNC Symbol;Acc:HGNC:14952]	2.00639	0.009
ENSG00000115665	SLC5A7	solute carrier family 5 member 7 [Source:HGNC Symbol;Acc:HGNC:14025]	2.11184	0.0093
ENSG00000111981	ULBP1	UL16 binding protein 1 [Source:HGNC Symbol;Acc:HGNC:14893]	2.03411	0.0096
ENSG00000143452	HORMAD1	HORMA domain containing 1 [Source:HGNC Symbol;Acc:HGNC:25245]	2.06308	0.0097
ENSG00000174837	ADGRE1	adhesion G protein-coupled receptor E1 [Source:HGNC Symbol;Acc:HGNC:3336]	2.02736	0.01
ENSG00000128714	HOXD13	homeobox D13 [Source:HGNC Symbol;Acc:HGNC:5136]	2.17543	0.01
ENSG00000253373		novel transcript	2.19238	0.01
ENSG00000184144	CNTN2	contactin 2 [Source:HGNC Symbol;Acc:HGNC:2172]	2.10994	0.01
ENSG00000274997	H2AC12	H2A clustered histone 12 [Source:HGNC Symbol;Acc:HGNC:13671]	1.99612	0.011
ENSG00000179284	DAND5	DAN domain BMP antagonist family member 5 [Source:HGNC Symbol;Acc:HGNC:26780]	2.12167	0.011
ENSG00000130720	FIBCD1	fibrinogen C domain containing 1 [Source:HGNC Symbol;Acc:HGNC:25922]	1.99792	0.011
ENSG00000125798	FOXA2	forkhead box A2 [Source:HGNC Symbol;Acc:HGNC:5022]	2.14816	0.011
ENSG00000249550	LINC01234	long intergenic non-protein coding RNA 1234 [Source:HGNC Symbol;Acc:HGNC:49757]	2.09333	0.012
ENSG00000139330	KERA	keratocan [Source:HGNC Symbol;Acc:HGNC:6309]	2.11609	0.012
ENSG00000198336	MYL4	myosin light chain 4 [Source:HGNC Symbol;Acc:HGNC:7585]	2.01168	0.013
ENSG00000188338	SLC38A3	solute carrier family 38 member 3 [Source:HGNC Symbol;Acc:HGNC:18044]	2.00778	0.014
ENSG00000124721	DNAH8	dynein axonemal heavy chain 8 [Source:HGNC Symbol;Acc:HGNC:2952]	2.01754	0.014
ENSG00000259663	ISL1-DT	ISL1 divergent transcript [Source:HGNC Symbol;Acc:HGNC:55414]	2.00708	0.015
ENSG00000178172	SPINK6	serine peptidase inhibitor Kazal type 6 [Source:HGNC Symbol;Acc:HGNC:29486]	2.00472	0.015

## Sheet: Supplementary_table_4
Supplementary table 4. Dysregulated pathways in uterine leiomyosarcoma compared to uterine leiomyoma and myometrium samples.
Wikipathways
Pathway ID	Description	P-value	FDR-adjusted P-value	q-value	geneID	GeneRatio	BgRatio
WP2446	Retinoblastoma gene in cancer	9.42596e-23	5.81582e-20	5.219e-20	TOP2A/ANLN/KIF4A/CDK1/CCNA2/CCNB2/CCNB1/CDC7/SMC2/CCNE2/TTK/MCM4/PRKDC/SMC1A/CHEK1/DNMT1/RRM2/CDT1/CDK2/POLA1/CCNE1/CDC25A/E2F2/HMGB2/E2F1/RRM1/MCM3/PLK4/STMN1/RPA3/TYMS/CDC45/MCM6/ORC1/RFC3/E2F3/RFC4/POLE2/BARD1/SUV39H1/DHFR/RFC5/SAP30/PRIM1/FANCG	45/824	89/8426
WP179	Cell cycle	6.73075e-15	2.07644e-12	1.86335e-12	CDK1/CCNA2/CCNB2/CCNB1/CDC7/CCNE2/PTTG1/BUB1/TTK/MCM4/PRKDC/RBL1/PKMYT1/CDKN2C/SMC1A/CHEK1/CDC20/CDC6/MCM5/CDKN2A/PLK1/CDK2/ORC6/YWHAH/CCNE1/CDC25A/E2F2/E2F1/MCM3/DBF4/CDC45/MCM6/MAD2L2/MCM2/ORC1/CDC25C/E2F3/SMC1B/CDKN2D/ESPL1/CDKN2B/TGFB3/CCND2	43/824	120/8426
WP466	DNA replication	2.71863e-14	5.59132e-12	5.01754e-12	CDC7/MCM4/MCM10/CDC6/MCM5/CDT1/CDK2/ORC6/POLA1/MCM3/RPA3/DBF4/CDC45/MCM6/MCM2/ORC1/RFC3/GMNN/RFC4/POLE2/RFC2/POLA2/RFC5/PRIM1	24/824	42/8426
WP45	G1 to S cell cycle control	6.1479e-11	9.48314e-09	8.50999e-09	CDK1/CCNB1/CCNE2/MCM4/CDKN2C/MCM5/CDKN2A/CDK2/ORC6/CCNE1/CDC25A/E2F2/E2F1/MCM3/RPA3/CDC45/MCM6/MCM2/ORC1/E2F3/POLE2/CDKN2D/POLA2/CDKN2B/PRIM1/CCND2	26/824	64/8426
WP4016	DNA IR damage and cellular response via ATR	9.70058e-10	1.19705e-07	1.07421e-07	FANCI/CDK1/FOXM1/CLSPN/PRKDC/BRIP1/BRCA2/SMC1A/CHEK1/USP1/FANCD2/BRCA1/TOPBP1/RECQL4/RMI1/PLK1/CDK2/FANCA/RAD51/E2F1/TOP3A/CDC45/EXO1/MCM2/MSH2/FEN1/CDC25C/BARD1	28/824	81/8426
WP4946	DNA repair pathways full network	9.55637e-07	9.82714e-05	8.81869e-05	FANCI/PRKDC/BRIP1/BRCA2/CHEK1/USP1/FANCD2/BRCA1/FANCA/RAD51/FANCB/NEIL3/APEX2/RPA3/REV3L/EXO1/RFC3/MSH2/FEN1/RFC4/POLE2/RFC2/LIG1/RAD54B/RFC5/FANCC/FANCG/FAAP24/NHEJ1/FANCE	30/824	120/8426
WP5087	Pleural mesothelioma	1.49061e-06	0.000131386	0.000117903	KIF23/MAD2L1/EZH2/FOXM1/CIT/BRCA1/CDKN2A/CDK2/TCF7/COL4A5/CCNE1/HIF1A/E2F1/EIF4EBP1/MMP9/RPS6KA1/ITGA2/CXCL10/ELK1/BARD1/EFNA5/DKK2/SLC7A5/BAG2/LAMB3/FZD6/PDGFA/ACTA2/ACTA1/CTHRC1/PDGFD/CCL2/FOXO1/FABP4/CXCL12/RASSF4/MAP3K9/CCL5/COL4A6/CD44/CDH2/RASSF6/PGF/CDH13/BDNF/BBC3/PPARGC1A/MAP4K1/CCND2/WNT5A/DSC3/IDO1/TNNT1/KIT/IL34/UHRF1/NGF/PLAU/ANGPT4/SFRP2/CDH1/LAMC2/WWC1/MMP3/NTF3/CDH18/FOSL1/IL1B/FG…	74/824	439/8426
WP2361	Gastric cancer network 1	4.89287e-06	0.000377363	0.000338638	CENPF/TPX2/TOP2A/UBE2C/ECT2/KIF15/MCM4/E2F7/KIF20B/MYBL2/AURKA/SMOC2	12/824	28/8426
WP4240	Regulation of sister chromatid separation at the metaphase anaphase transition	1.42077e-05	0.000974018	0.000874065	CENPE/MAD2L1/BUB1B/PTTG1/BUB1/SMC1A/CDC20/ESPL1	8/824	14/8426
WP707	DNA damage response	2.17565e-05	0.00134237	0.00120462	CDK1/CCNB2/CCNB1/CCNE2/PRKDC/SMC1A/CHEK1/FANCD2/BRCA1/CDK2/SESN1/CCNE1/CDC25A/RAD51/E2F1/PMAIP1/CDC25C/BBC3/CCND2	19/824	69/8426
WP5095	Overview of proinflammatory and profibrotic mediators	3.83416e-05	0.00215062	0.00192992	CXCL9/MMP9/CXCL10/SPP1/CTF1/IL1RN/CCL2/CXCL12/CCL5/CXCL11/TNFSF13B/CCL3/CCL14/CCL18/CXCL8/EPO/IL7/MMP3/CCL8/CCL19/IL1B/CXCL5/CCL3L1/CCL3L3/CXCL3/CCL11/MMP1/CXCL1	28/824	129/8426
WP1601	Fluoropyrimidine activity	5.0684e-05	0.00226314	0.0020309	GGH/RRM2/TK1/RRM1/TYMS/ABCG2/TYMP/XRCC3/UPP1/DHFR/CDA/ABCC3	12/824	34/8426
WP5117	Cohesin complex Cornelia de Lange syndrome	5.0684e-05	0.00226314	0.0020309	CDK1/SGO1/SGO2/PTTG1/CDCA5/SMC1A/PLK1/ESCO2/AURKB/SMC1B/ESPL1/STAG3	12/824	34/8426
WP1530	miRNA regulation of DNA damage response	5.13517e-05	0.00226314	0.0020309	CDK1/CCNB2/CCNB1/CCNE2/PRKDC/SMC1A/CHEK1/FANCD2/BRCA1/CDK2/SESN1/CCNE1/CDC25A/RAD51/E2F1/PMAIP1/CDC25C/BBC3/CCND2	19/824	73/8426
WP5115	Network map of SARS CoV 2 signaling pathway	0.000133268	0.00548176	0.00491923	BIRC5/CDK1/CCNB2/CCNB1/GTSE1/RRM2/APOC1/HIF1A/CXCL9/EIF4EBP1/APOD/CFB/CXCL10/STEAP3/SELP/CCL2/AGT/CD226/CXCL12/CD3G/CCL5/COL7A1/RRAS/MX1/CCL3/CXCL8/PTGS2/CD2/PRKCQ/IL7/CCL8/CD8A/IL1B/CCR5/CD3E/CXCL5/CXCL3/CCL11/CXCL1	39/824	218/8426
WP531	DNA mismatch repair	0.000180706	0.00696846	0.00625336	RPA3/EXO1/RFC3/MSH2/RFC4/POLE2/RFC2/LIG1/RFC5	9/824	23/8426
WP1971	Integrated cancer pathway	0.000255007	0.00909888	0.00816517	CDK1/BLM/CHEK1/BRCA1/PLK1/CDK2/CDC25A/E2F1/MSH2/BARD1/CDKN2B/BBC3/MMP1	13/824	45/8426
WP4891	COVID 19 adverse outcome pathway	0.000265446	0.00909888	0.00816517	CXCL10/CCL2/AGT/CCL3/CXCL8/IL7/IL1B	7/824	15/8426
WP2516	ATM signaling pathway	0.000297442	0.00965902	0.00866782	CDK1/CCNB1/SMC1A/CHEK1/FANCD2/BRCA1/CDK2/CCNE1/CDC25A/RAD51/CDC25C/TP73	12/824	40/8426
WP4963	p53 transcriptional gene network	0.000360798	0.0111306	0.0099884	E2F7/AURKA/CDK2/SESN1/ZMAT3/CCNE1/CDC25A/PMAIP1/MSH2/CDC25C/ISG15/CCL2/FANCC/LOC105376156/NCF2/CPT1C/TRAF4/BBC3/ADORA2B/ICAM1/ULBP1	21/824	97/8426
WP5236	Markers of kidney cell lineage	0.000410706	0.0120669	0.0108286	SIX1/TBX18/EMX2/EYA1/RSPO3/ACTA2/FOXD1/DES/FAT4/DCN/WNT5A/WT1/KIT/EPO/CITED1	15/824	59/8426
WP5055	Burn wound healing	0.000738197	0.0207031	0.0185786	MMP9/FST/TAGLN/ACTA1/CCL2/CXCL12/F13A1/S100A9/TGFB3/DCN/ICAM1/CXCL8/SFRP2/IL1B/CD3E/MMP1/CXCL1	17/824	75/8426
WP5092	Interactions of natural killer cells in pancreatic cancer	0.000975355	0.026165	0.0234799	FCGR3A/NCR3LG1/CCL2/FOXO1/CD226/CCL5/CCL3/TIGIT/GATA2	9/824	28/8426
WP545	Complement activation	0.00104123	0.0267683	0.0240214	CFB/C2/C1QA/C1QB/C1QC/C7/MASP1/C3	8/824	23/8426
WP3937	Microglia pathogen phagocytosis pathway	0.00118691	0.0292929	0.0262869	PIK3R1/C1QA/C1QB/CYBB/RAC3/NCF2/FCER1G/C1QC/TREM2/VAV3/VAV1	11/824	40/8426
WP241	One carbon metabolism	0.00129335	0.030132	0.0270399	DNMT1/MTHFD2/SHMT1/MTHFD1/TYMS/SHMT2/DHFR/DNMT3B/ALDH1L1	9/824	29/8426
WP5231	Hippocampal synaptogenesis and neurogenesis	0.00142971	0.030132	0.0270399	CAMK2A/RPS6KA1/CAMK2B/BDNF/PPARGC1A/CCND2/PRL/SYT12	8/824	24/8426
WP3617	Photodynamic therapy induced NF kB survival signaling	0.00143226	0.030132	0.0270399	BIRC5/MMP9/BIRC3/ICAM1/CXCL8/BCL2A1/PTGS2/MMP3/IL1B/MMP1	10/824	35/8426
WP5039	SARS CoV 2 innate immunity evasion and cell specific immune response	0.00144438	0.030132	0.0270399	CXCL9/CXCL10/CCL2/TFAP2A/CXCL12/CCL5/MX1/CXCL11/IFIT2/CCL3/CXCL8/LAG3/CXCL5/CXCL3/CXCL1	15/824	66/8426
WP4259	Disorders of folate metabolism and transport	0.00146509	0.030132	0.0270399	MTHFD2/SHMT1/MTHFD1/TYMS/SHMT2/DHFR/ALDH1L1	7/824	19/8426
WP5053	Development of ureteric collection system	0.00157441	0.0313358	0.0281202	SIX1/GPC3/ROBO1/FST/HOXA11/ANOS1/EYA1/FOXC1/FAT4/BMP2/FREM2/SPRY1/BMPER/WT1	14/824	60/8426
WP3959	DNA IR double strand breaks and cellular response via ATM	0.00202197	0.0389861	0.0349854	BLM/PRKDC/BRCA2/SMC1A/CHEK1/FANCD2/BRCA1/CDKN2A/RAD51/E2F1/EXO1/CDC25C/TP73	13/824	55/8426
WP2363	Gastric cancer network 2	0.00217808	0.0407236	0.0365446	FANCI/TOP2A/UBE2C/ATAD2/UBE2T/RFC3/LMNB2/RFC4/CD48	9/824	31/8426
WP2431	Spinal cord injury	0.00270337	0.0490582	0.0440239	CDK1/CDK2/E2F1/AQP1/MMP9/CXCL10/SOX9/ACAN/SELP/C1QB/CCL2/EPHA4/LTB/TNFSF13B/BDNF/ICAM1/CXCL8/PLA2G2A/PTGS2/MMP12/IL1B/CXCL1	22/824	120/8426
KEGG pathways
ID	Description	P-value	FDR-adjusted P-value	q-value	geneID	GeneRatio	BgRatio
hsa04110	Cell cycle	7.94953e-23	2.52795e-20	2.28445e-20	KNL1/MAD2L1/CDK1/CCNA2/CCNB2/CCNB1/SGO1/CDC7/BUB1B/CCNE2/PTTG1/BUB1/TTK/MCM4/CDCA5/PRKDC/RBL1/PKMYT1/CDKN2C/SMC1A/FBXO5/CHEK1/CDC20/CDC6/MCM5/CDT1/CDKN2A/PLK1/CDK2/ESCO2/AURKB/ORC6/TICRR/YWHAH/TRIP13/CCNE1/CDC25A/E2F2/E2F1/MCM3/DBF4/CDC45/MCM6/MAD2L2/MCM2/ORC1/CDC25C/E2F3/SMC1B/NDC80/CDKN2D/MTBP/DDX11/ESPL1/CDKN2B/TGFB3/CCND2	57/740	157/8773
hsa03030	DNA replication	8.11495e-11	1.07496e-08	9.71412e-09	MCM4/MCM5/RNASEH2A/POLA1/MCM3/RPA3/MCM6/MCM2/RFC3/FEN1/RFC4/POLE2/RFC2/LIG1/POLA2/RFC5/DNA2/PRIM1	18/740	36/8773
hsa03460	Fanconi anemia pathway	1.01411e-10	1.07496e-08	9.71412e-09	FANCI/BLM/BRIP1/RMI2/BRCA2/USP1/FANCD2/BRCA1/RMI1/EME1/FANCA/UBE2T/RAD51/FANCB/TOP3A/RPA3/REV3L/FANCC/FANCG/FAAP24/FANCE/TOP3B	22/740	54/8773
hsa03440	Homologous recombination	7.73154e-08	6.14658e-06	5.5545e-06	BLM/BRIP1/BRCA2/BRCA1/TOPBP1/EME1/XRCC2/RAD51/TOP3A/RPA3/BARD1/XRCC3/RAD54B/RAD54L/RAD51B/TOP3B	16/740	41/8773
hsa04060	Cytokine-cytokine receptor interaction	1.41209e-06	8.98088e-05	8.11579e-05	CXCL9/RELT/TNFRSF9/LIFR/CXCL10/BMPR1B/CTF1/IL7R/IL1RN/TNFSF15/CCR1/CCL2/CXCL12/EDA2R/CCL5/GDF10/LTB/CXCL11/BMP2/TNFSF13B/IL10RA/TGFB3/CCL3/CCL14/CCL18/IL21R/TNFSF4/CXCL8/IL2RG/IL32/TNFRSF21/IL34/EPO/NGF/IL7/IL1RL1/PRL/CCR7/CCL8/TNFRSF11B/CCL19/IL1B/CCR5/INHBE/CXCL5/CCL3L1/CCL3L3/CXCL3/CCL11/CXCL1	50/740	297/8773
hsa04061	Viral protein interaction with cytokine and cytokine receptor	1.91776e-06	0.000101641	9.18506e-05	CXCL9/CXCL10/CCR1/CCL2/CXCL12/CCL5/CXCL11/IL10RA/CCL3/CCL14/CCL18/CXCL8/IL2RG/IL34/CCR7/CCL8/CCL19/CCR5/CXCL5/CCL3L1/CCL3L3/CXCL3/CCL11/CXCL1	24/740	100/8773
hsa04114	Oocyte meiosis	3.13018e-06	0.0001422	0.000128502	MAD2L1/CDK1/CCNB2/CCNB1/SGO1/CCNE2/PTTG1/BUB1/PKMYT1/SMC1A/FBXO5/FBXO43/CDC20/PLK1/AURKA/CDK2/YWHAH/CCNE1/ADCY1/MAD2L2/CAMK2A/RPS6KA1/CDC25C/SMC1B/CAMK2B/ESPL1/ADCY7/PGR/STAG3	29/740	138/8773
hsa04814	Motor proteins	4.07714e-06	0.000162066	0.000146455	CENPE/KIF14/KIF18B/KIF23/KIF4A/KIF11/KIF15/KIF2C/KIF20B/KIF18A/KIF22/KIFC1/KIF20A/MYO19/TUBA1B/KIFC2/TUBA3D/TUBA1C/KIF24/MYO10/ACTA2/ACTA1/MYO5B/MYH15/DNAH11/BICDL1/DNAH14/MYO1G/TNNT1/MYO3A/DNAH5/DNAH10/DYNLT5/BICDL2/MYL4/DNAH8	36/740	193/8773
hsa04115	p53 signaling pathway	3.65798e-05	0.00129248	0.00116799	CDK1/CCNB2/CCNB1/CCNE2/GTSE1/CHEK1/RRM2/CDKN2A/CDK2/SESN1/ZMAT3/CCNE1/PMAIP1/STEAP3/ZNF385A/BBC3/CCND2/TP73	18/740	75/8773
hsa05323	Rheumatoid arthritis	0.000228174	0.00725592	0.00655699	ATP6V0E2/CCL2/CXCL12/CCL5/LTB/TNFSF13B/CD86/TGFB3/CCL3/ICAM1/CXCL8/MMP3/IL1B/CXCL5/CCL3L1/CCL3L3/CXCL3/MMP1/CXCL1	19/740	93/8773
hsa03430	Mismatch repair	0.000384649	0.0111199	0.0100487	RPA3/EXO1/RFC3/MSH2/RFC4/RFC2/LIG1/RFC5	8/740	23/8773
hsa05222	Small cell lung cancer	0.000574609	0.0152271	0.0137604	CCNE2/CKS2/CDK2/COL4A5/CCNE1/E2F2/E2F1/PIK3R1/ITGA2/E2F3/LAMB3/BIRC3/CDKN2B/TRAF1/COL4A6/TRAF4/PTGS2/LAMC2	18/740	92/8773
hsa00670	One carbon pool by folate	0.000860915	0.0210593	0.0190308	MTHFD2/SHMT1/MTHFD1/TYMS/SHMT2/DHFR/ALDH1L1	7/740	20/8773
hsa04062	Chemokine signaling pathway	0.00142602	0.032391	0.0292709	CXCL9/ADCY1/PIK3R1/GNB4/CXCL10/CCR1/CCL2/CXCL12/RAC3/ADCY7/CCL5/JAK3/CXCL11/VAV3/CCL3/CCL14/CCL18/CXCL8/VAV1/CCR7/CCL8/CCL19/CCR5/CXCL5/CCL3L1/CCL3L3/CXCL3/CCL11/CXCL1	29/740	192/8773
hsa05202	Transcriptional misregulation in cancer	0.00154746	0.0328062	0.0296461	CCNA2/NSD2/CDKN2C/SIX1/MMP9/RUNX1/RUNX2/BCL11B/FUT8/MITF/TSPAN7/HOXA11/EYA1/PDGFA/BIRC3/FOXO1/TRAF1/LDB1/CD86/ZBTB16/CCND2/CXCL8/WT1/BCL2A1/ITGB7/PLAU/MMP3/HMGA2/PROM1	29/740	193/8773
hsa04914	Progesterone-mediated oocyte maturation	0.00175951	0.0349704	0.0316018	MAD2L1/CDK1/CCNA2/CCNB2/CCNB1/BUB1/PKMYT1/PLK1/AURKA/CDK2/KIF22/CDC25A/ADCY1/PIK3R1/MAD2L2/RPS6KA1/CDC25C/ADCY7/PGR	19/740	109/8773
hsa04610	Complement and coagulation cascades	0.00198492	0.0371298	0.0335532	SERPINA1/CFB/C2/C1QA/C1QB/C1QC/F13A1/C7/CLU/BDKRB2/MASP1/PLAU/VTN/C3/F2RL2/BDKRB1	16/740	86/8773
hsa04024	cAMP signaling pathway	0.00226974	0.0400987	0.0362361	GABBR2/PDE4B/ADCY1/PIK3R1/CAMK2A/HHIP/FXYD2/SOX9/PDE3A/PTCH1/CACNA1C/EDNRA/CAMK2B/GRIN2B/FXYD1/RAC3/ADCY7/ATP2A3/RRAS/CRHR1/RYR2/RAPGEF3/ADCYAP1/VAV3/BDNF/SSTR2/ATP2B3/HTR1E/PTGER3/NPY1R/VAV1/ADRB1	32/740	225/8773
hsa01523	Antifolate resistance	0.0027037	0.0441267	0.0398762	GGH/SHMT1/TYMS/ABCG2/SHMT2/DHFR/ABCC3/IL1B	8/740	30/8773
hsa04218	Cellular senescence	0.00277527	0.0441267	0.0398762	CDK1/CCNA2/CCNB2/CCNB1/FOXM1/CCNE2/RBL1/CHEK1/MYBL2/CDKN2A/CDK2/CCNE1/CDC25A/E2F2/E2F1/PIK3R1/EIF4EBP1/E2F3/FOXO1/CDKN2B/RRAS/TGFB3/CCND2/CXCL8	24/740	156/8773

## Sheet: Supplementary_table_5
Supplementary table 5. Gene ontology enrichment analysis of driver biological processes in uterine leiomyosarcomas compared to leiomyomas and normal myometrium.
Term ID	Driver term name*	FDR-adjusted P-value
GO:0022402	cell cycle process	2.22773e-49
GO:0008283	cell population proliferation	6.79418e-26
GO:0036297	interstrand cross-link repair	0.000185605
GO:0034501	protein localization to kinetochore	0.000336613
GO:0006959	humoral immune response	0.00712944
GO:0006939	smooth muscle contraction	0.00768721
GO:1904666	regulation of ubiquitin protein ligase activity	0.00817192
GO:0046635	positive regulation of alpha-beta T cell activation	0.0273867
GO:0003013	circulatory system process	0.031078
GO:0010212	response to ionizing radiation	0.0387866
GO:0009954	proximal/distal pattern formation	0.0417832
*Driver terms were identified using g:Profiler’s two-stage algorithm, which selects key functional terms from clustered gene ontology results.

## Sheet: Supplementary_table_6
Supplementary table 6. Genes with high predictive accuracy for tumor classification identified by machine learning.
Ensembl ID	Gene symbol	Gene description	Mean accuracy
ENSG00000088325	TPX2	TPX2 microtubule nucleation factor [Source:HGNC Symbol;Acc:HGNC:1249]	0.9432
ENSG00000138778	CENPE	centromere protein E [Source:HGNC Symbol;Acc:HGNC:1856]	0.9311
ENSG00000118193	KIF14	kinesin family member 14 [Source:HGNC Symbol;Acc:HGNC:19181]	0.9205
ENSG00000089685	BIRC5	baculoviral IAP repeat containing 5 [Source:HGNC Symbol;Acc:HGNC:593]	0.92
ENSG00000148773	MKI67	marker of proliferation Ki-67 [Source:HGNC Symbol;Acc:HGNC:7107]	0.9195
ENSG00000131747	TOP2A*	DNA topoisomerase II alpha [Source:HGNC Symbol;Acc:HGNC:11989]	0.9174
ENSG00000169607	CKAP2L	cytoskeleton associated protein 2 like [Source:HGNC Symbol;Acc:HGNC:26877]	0.9174
ENSG00000140525	FANCI	FA complementation group I [Source:HGNC Symbol;Acc:HGNC:25568]	0.9142
ENSG00000137804	NUSAP1	nucleolar and spindle associated protein 1 [Source:HGNC Symbol;Acc:HGNC:18538]	0.9142
ENSG00000186185	KIF18B	kinesin family member 18B [Source:HGNC Symbol;Acc:HGNC:27102]	0.9142
ENSG00000111665	CDCA3	cell division cycle associated 3 [Source:HGNC Symbol;Acc:HGNC:14624]	0.9137
ENSG00000175063	UBE2C	ubiquitin conjugating enzyme E2 C [Source:HGNC Symbol;Acc:HGNC:15937]	0.9126
ENSG00000139354	GAS2L3	growth arrest specific 2 like 3 [Source:HGNC Symbol;Acc:HGNC:27475]	0.9084
ENSG00000198901	PRC1	protein regulator of cytokinesis 1 [Source:HGNC Symbol;Acc:HGNC:9341]	0.9074
ENSG00000188153	COL4A5	collagen type IV alpha 5 chain [Source:HGNC Symbol;Acc:HGNC:2207]	0.9042
ENSG00000129810	SGO1	shugoshin 1 [Source:HGNC Symbol;Acc:HGNC:25088]	0.9032
ENSG00000111206	FOXM1	forkhead box M1 [Source:HGNC Symbol;Acc:HGNC:3818]	0.9032
ENSG00000253729	PRKDC*	protein kinase, DNA-activated, catalytic subunit [Source:HGNC Symbol;Acc:HGNC:9413]	0.9016
ENSG00000066279	ASPM	assembly factor for spindle microtubules [Source:HGNC Symbol;Acc:HGNC:19048]	0.9011
ENSG00000106462	EZH2	enhancer of zeste 2 polycomb repressive complex 2 subunit [Source:HGNC Symbol;Acc:HGNC:3527]	0.8989
ENSG00000165655	ZNF503	zinc finger protein 503 [Source:HGNC Symbol;Acc:HGNC:23589]	0.8984
ENSG00000113231	PDE8B	phosphodiesterase 8B [Source:HGNC Symbol;Acc:HGNC:8794]	0.8963
ENSG00000229847	EMX2OS	EMX2 opposite strand/antisense RNA [Source:HGNC Symbol;Acc:HGNC:18511]	0.8953
ENSG00000109805	NCAPG	non-SMC condensin I complex subunit G [Source:HGNC Symbol;Acc:HGNC:24304]	0.8932
ENSG00000090889	KIF4A*	kinesin family member 4A [Source:HGNC Symbol;Acc:HGNC:13339]	0.8932
ENSG00000011426	ANLN*	anillin, actin binding protein [Source:HGNC Symbol;Acc:HGNC:14082]	0.8911
ENSG00000013810	TACC3	transforming acidic coiled-coil containing protein 3 [Source:HGNC Symbol;Acc:HGNC:11524]	0.8895
ENSG00000094916	CBX5	chromobox 5 [Source:HGNC Symbol;Acc:HGNC:1555]	0.8895
ENSG00000134057	CCNB1*	cyclin B1 [Source:HGNC Symbol;Acc:HGNC:1579]	0.8868
ENSG00000097046	CDC7*	cell division cycle 7 [Source:HGNC Symbol;Acc:HGNC:1745]	0.8853
ENSG00000170540	ARL6IP1	ADP ribosylation factor like GTPase 6 interacting protein 1 [Source:HGNC Symbol;Acc:HGNC:697]	0.8847
ENSG00000170312	CDK1*	cyclin dependent kinase 1 [Source:HGNC Symbol;Acc:HGNC:1722]	0.8826
ENSG00000123975	CKS2	CDC28 protein kinase regulatory subunit 2 [Source:HGNC Symbol;Acc:HGNC:2000]	0.8816
ENSG00000157456	CCNB2*	cyclin B2 [Source:HGNC Symbol;Acc:HGNC:1580]	0.8811
ENSG00000165480	SKA3	spindle and kinetochore associated complex subunit 3 [Source:HGNC Symbol;Acc:HGNC:20262]	0.8805
ENSG00000138180	CEP55	centrosomal protein 55 [Source:HGNC Symbol;Acc:HGNC:1161]	0.8789
ENSG00000156970	BUB1B	BUB1 mitotic checkpoint serine/threonine kinase B [Source:HGNC Symbol;Acc:HGNC:1149]	0.8789
ENSG00000111602	TIMELESS	timeless circadian regulator [Source:HGNC Symbol;Acc:HGNC:11813]	0.8784
ENSG00000165795	NDRG2	NDRG family member 2 [Source:HGNC Symbol;Acc:HGNC:14460]	0.8779
ENSG00000126787	DLGAP5	DLG associated protein 5 [Source:HGNC Symbol;Acc:HGNC:16864]	0.8768
ENSG00000117724	CENPF	centromere protein F [Source:HGNC Symbol;Acc:HGNC:1857]	0.8768
ENSG00000164611	PTTG1	PTTG1 regulator of sister chromatid separation, securin [Source:HGNC Symbol;Acc:HGNC:9690]	0.8758
ENSG00000123219	CENPK	centromere protein K [Source:HGNC Symbol;Acc:HGNC:29479]	0.8758
ENSG00000156802	ATAD2	ATPase family AAA domain containing 2 [Source:HGNC Symbol;Acc:HGNC:30123]	0.8742
ENSG00000164109	MAD2L1	mitotic arrest deficient 2 like 1 [Source:HGNC Symbol;Acc:HGNC:6763]	0.8742
ENSG00000168078	PBK	PDZ binding kinase [Source:HGNC Symbol;Acc:HGNC:18282]	0.8742
ENSG00000136108	CKAP2	cytoskeleton associated protein 2 [Source:HGNC Symbol;Acc:HGNC:1990]	0.8737
ENSG00000138182	KIF20B	kinesin family member 20B [Source:HGNC Symbol;Acc:HGNC:7212]	0.8732
ENSG00000163535	SGO2	shugoshin 2 [Source:HGNC Symbol;Acc:HGNC:30812]	0.8726
ENSG00000138160	KIF11	kinesin family member 11 [Source:HGNC Symbol;Acc:HGNC:6388]	0.8711
ENSG00000122483	CCDC18	coiled-coil domain containing 18 [Source:HGNC Symbol;Acc:HGNC:30370]	0.8705
ENSG00000197299	BLM	BLM RecQ like helicase [Source:HGNC Symbol;Acc:HGNC:1058]	0.8705
ENSG00000142945	KIF2C	kinesin family member 2C [Source:HGNC Symbol;Acc:HGNC:6393]	0.87
ENSG00000129173	E2F8	E2F transcription factor 8 [Source:HGNC Symbol;Acc:HGNC:24727]	0.8695
ENSG00000143228	NUF2	NUF2 component of NDC80 kinetochore complex [Source:HGNC Symbol;Acc:HGNC:14621]	0.8689
ENSG00000092853	CLSPN	claspin [Source:HGNC Symbol;Acc:HGNC:19715]	0.8679
ENSG00000109685	NSD2	nuclear receptor binding SET domain protein 2 [Source:HGNC Symbol;Acc:HGNC:12766]	0.8679
ENSG00000051341	POLQ	DNA polymerase theta [Source:HGNC Symbol;Acc:HGNC:9186]	0.8668
ENSG00000162063	CCNF	cyclin F [Source:HGNC Symbol;Acc:HGNC:1591]	0.8663
ENSG00000075218	GTSE1	G2 and S-phase expressed 1 [Source:HGNC Symbol;Acc:HGNC:13698]	0.8653
ENSG00000137807	KIF23	kinesin family member 23 [Source:HGNC Symbol;Acc:HGNC:6392]	0.8642
ENSG00000170919	TPT1-AS1	TPT1 antisense RNA 1 [Source:HGNC Symbol;Acc:HGNC:43686]	0.8637
ENSG00000123485	HJURP	Holliday junction recognition protein [Source:HGNC Symbol;Acc:HGNC:25444]	0.8637
ENSG00000113368	LMNB1	lamin B1 [Source:HGNC Symbol;Acc:HGNC:6637]	0.8637
ENSG00000140807	NKD1	NKD inhibitor of WNT signaling pathway 1 [Source:HGNC Symbol;Acc:HGNC:17045]	0.8632
ENSG00000172667	ZMAT3	zinc finger matrin-type 3 [Source:HGNC Symbol;Acc:HGNC:29983]	0.8632
ENSG00000100162	CENPM	centromere protein M [Source:HGNC Symbol;Acc:HGNC:18352]	0.8621
ENSG00000136824	SMC2*	structural maintenance of chromosomes 2 [Source:HGNC Symbol;Acc:HGNC:14011]	0.8616
ENSG00000163808	KIF15	kinesin family member 15 [Source:HGNC Symbol;Acc:HGNC:17273]	0.8616
ENSG00000117650	NEK2	NIMA related kinase 2 [Source:HGNC Symbol;Acc:HGNC:7745]	0.8616
ENSG00000165304	MELK	maternal embryonic leucine zipper kinase [Source:HGNC Symbol;Acc:HGNC:16870]	0.8611
ENSG00000068489	PRR11	proline rich 11 [Source:HGNC Symbol;Acc:HGNC:25619]	0.8595
ENSG00000072571	HMMR	hyaluronan mediated motility receptor [Source:HGNC Symbol;Acc:HGNC:5012]	0.8595
ENSG00000122966	CIT	citron rho-interacting serine/threonine kinase [Source:HGNC Symbol;Acc:HGNC:1985]	0.8579
ENSG00000197565	COL4A6	collagen type IV alpha 6 chain [Source:HGNC Symbol;Acc:HGNC:2208]	0.8579
ENSG00000137812	KNL1	kinetochore scaffold 1 [Source:HGNC Symbol;Acc:HGNC:24054]	0.8579
ENSG00000170370	EMX2	empty spiracles homeobox 2 [Source:HGNC Symbol;Acc:HGNC:3341]	0.8563
ENSG00000163781	TOPBP1	DNA topoisomerase II binding protein 1 [Source:HGNC Symbol;Acc:HGNC:17008]	0.8558
ENSG00000198826	ARHGAP11A	Rho GTPase activating protein 11A [Source:HGNC Symbol;Acc:HGNC:15783]	0.8547
ENSG00000130695	CEP85	centrosomal protein 85 [Source:HGNC Symbol;Acc:HGNC:25309]	0.8537
ENSG00000119969	HELLS	helicase, lymphoid specific [Source:HGNC Symbol;Acc:HGNC:4861]	0.8532
ENSG00000169679	BUB1	BUB1 mitotic checkpoint serine/threonine kinase [Source:HGNC Symbol;Acc:HGNC:1148]	0.8526
ENSG00000206053	JPT2	Jupiter microtubule associated homolog 2 [Source:HGNC Symbol;Acc:HGNC:14137]	0.8521
ENSG00000145386	CCNA2*	cyclin A2 [Source:HGNC Symbol;Acc:HGNC:1578]	0.8516
ENSG00000139618	BRCA2	BRCA2 DNA repair associated [Source:HGNC Symbol;Acc:HGNC:1101]	0.8511
ENSG00000112742	TTK*	TTK protein kinase [Source:HGNC Symbol;Acc:HGNC:12401]	0.8505
ENSG00000183856	IQGAP3	IQ motif containing GTPase activating protein 3 [Source:HGNC Symbol;Acc:HGNC:20669]	0.8505
ENSG00000107560	RAB11FIP2	RAB11 family interacting protein 2 [Source:HGNC Symbol;Acc:HGNC:29152]	0.8505
ENSG00000154839	SKA1	spindle and kinetochore associated complex subunit 1 [Source:HGNC Symbol;Acc:HGNC:28109]	0.85
*Members of the retinoblastoma pathway.

## Sheet: Supplementary_table_7
Supplementary table 7. Morphological characteristics of the uterine leiomyosarcomas with leiomyoma-like expression profile.
Sample ID	Mitoses/10 HPF	Atypia (0,1,2,3)	Tumor necrosis	Morphology
1437_1_S5	>20	3	-	spindle
1456_6_S8	>10	3	+	spindle
1542_1_S1	5 to 10	2	+	spindle
1548_1_S1	>20	2	-	spindle
1553_1_S1	<10	2	+	spindle
1561_1_S2	>10	2	+	spindle
1563_1_S1	>10	2	+	spindle
1565_1_S1	>10	2	+	spindle
1567_1_S1	10	2	-	epithelioid
1570_1_S2	>10	1	-	epithelioid
1571_1_S2	>10	1	+	spindle
1983_1_S1	5 to 10	2	+	spindle

## Sheet: Supplementary_table_8
Supplementary table 8. Clinical characteristics of the 51 uterine leiomyosarcoma patients with 3′RNA expression data.
	Leiomyoma-like cluster*	Leiomyosarcoma cluster*	All	P-value
	(n = 12)	(n = 39)	(n = 51)
Age at diagnosis (y)
median	58	58	58	0.413†
range	28-72	38-81	28-81
Stage (I-IV)
I	10 (83.4%)	25 (68%)	35 (72%)	0.605‡
II	1 (8.3%)	3 (8%)	4 (8%)
III	0	6 (16%)	6 (12%)
IV	1 (8.3%)	3 (8%)	4 (8%)
Stage (I vs. II-IV)
I	10 (83%)	25 (68%)	35 (71%)	0.466‡
II-IV	2 (17%)	12 (32%)	14 (29%)
Sample origin
primary	12 (100%)	34 (87%)	46 (90%)	0.323‡
metastasis	0	5 (13%)	5 (10%)
Primary tumor size (cm)
median	9	10	10	0.317§
range	1.5-15	3.5-30	1.5-30
Relapse
yes	5 (42%)	27 (69%)	32 (63%)	0.101‡
no	7 (58%)	12 (31%)	19 (37%)
Patient status
NED	5 (42%)	7 (18%)	12 (23%)	0.001‡
AWD	1 (8%)	2 (5%)	3 (6%)
DOD	3 (25%)	30 (77%)	33 (65%)
Death	3 (25%)	0	3 (6%)
*Leiomyosarcoma groups were defined based on their expression profiles using retinoblastoma
pathway genes. The leiomyoma-like cluster refers to leiomyosarcomas that clustered with
leiomyomas, while the leiomyosarcoma group refers to leiomyosarcomas that formed a separate
cluster; †t-test; ‡Fisher’s exact test; §Mann-Whitney U test.
Data are missing for stage (n = 2) and primary tumor size (n = 14).
All statistical tests were two-sided and P-value < 0.05 is considered statistically significant (in bold).
Shapiro–Wilk test was used to assess the normality of the data.
Levene’s test was used to assess the variances between groups.
NED, no evidence of disease; AWD, alive with disease; DOD, dead of disease.

## Sheet: Supplementary_table_9
Supplementary table 9. Univariate analysis of TOP2A and CDK1 protein expression in uterine leiomyosarcomas based on negative, moderate, and strong immunohistochemistry staining.
	HR (95% CI)	P-value
TOP2A IHC
neg. vs. mod.	0.86 (0.33- 2.25)	0.751
neg. vs. str.	2.53 (1.06-6.04)	0.037
mod. vs. str	2.96 (1.37-6.40)	0.006
CDK1 IHC
neg. vs. mod.	0.74 (0.27-2.06)	0.569
neg. vs. str.	1.91 (0.81-4.51)	0.138
mod. vs. str	2.57 (1.13-5.83)	0.024
P-values < 0.05 were concidered significant (in bold).
HR, hazard ratio; 95% CI, confidence interval; IHC, immunohistochemistry;
neg., negative; mod., moderate; str., strong IHC staining.

## Sheet: Supplementary_table_10
Supplementary table 10. Univariate analysis of TOP2A and CDK1 expression as prognostic markers in stage I uterine leiomyosarcomas.
	HR (95% CI)	P-value
TOP2A 3′RNA	1.66 (1.03-2.67)	0.036
TOP2A IHC
neg. and mod. vs. str	3.43 (1.34-8.77)	0.01
CDK1 3′RNA	1.32 (0.79-2.20)	0.284
CDK1 IHC
neg. and mod. vs. str	1.86 (0.74-4.70)	0.19
P-values < 0.05 were concidered significant (in bold).
Regularized log-transformed 3′RNA expression values were treated as a
continuous variable.
HR, hazard ratio; 95% CI, confidence interval; IHC, immunohistochemistry;
neg., negative; mod., moderate; str., strong IHC staining.

[truncated: 1 more sheets: Supplementary_table_11]
